# Supplementary material for: Homozygous Deletion of the Epigenetic Regulator PHF20 in Individuals With Neurodevelopmental Disorder
Source: Hum Mutat. 2025 Dec 22;2025:6484814. doi: 10.1155/humu/6484814 (PMC12721337; doi:10.1155/humu/6484814)
Supplement: Supplementary file 2 — Supporting Information 2 Table S1: Primers used in the study. Table S2: Statistically significant downregulated genes compared to both controls. Table S3: Statistically significant upregulated genes compared to both controls. [file HUMU-2025-6484814-s002.xlsx]

## Sheet: Table S1
Table S1. Primers used in the study
Gene	Forward primer (5'->3')	Reverse primer (5'->3')
CLK2	CTTCACACTGCGCTCATCTC	ACTACCTGCCCTACCCCATC
GUSB	TCCAAATGAGCTCTCCAACC	AAACGATTGCAGGGTTTCAC
RPLPO	GAAACTCTGCATTCTCGCTTCC	GACTCGTTTGTACCCGTTGATG
UTP20	TGTGTCCTGGAAATGCTGGA	TCAAGACCCAGATGAGGCAC
MPHOSPH6	AGCACTGGTACTTGGATTTGC	AGCCATCTCTTCATCTGACACA
VIM	GAGAGGAAGCCGAAAACACC	GCTGTTCCTGAATCTGAGCC
SCML1	ATTGTATCTGACGCATCCTGT	GGATCTCGCATGGAAACGTT
MAP9	TGCACCTTCTTCCCTTCCAA	ATGCGTTTCCCTCAGATCCT
CHMP4C	AGAAGCCCTGGAGAACTCAC	CTTGGGCGATATCCTGTTGC
IFT57	GGAAAAGATCAGCAGCCGAG	CGTCACTCCTCCATTTCCCT
MAP4K4	CTGGGGAGAGAAGGCCATAG	AGACCGAACAGAGGCAAAGA
RPGRIP1L	CCTCTGATTTCGTTGGCACA	GAGGATGCTGGAGGAAGTCT
SEMA4A	TGGAGTATACACGGCTTGCA	CTACAAACACTGCACCCTGG
UNC13B	CCAAACTCAAGGATCACATGGT	ACAGGGCATAGCGTAGAGAC

## Sheet: Table S2
Table S2. Statistically significant downregulated genes as compared to both controls
Gene_stable_ID	Gene_name	Gene_description	GO_term_name	log2FoldChange_vs. unrelated control	log2FoldChange_PHF20 vs. unaffected parent
ENSG00000078018	MAP2	microtubule_associated_protein_2	cytoplasm;cytoskeleton;cell_projection;dendrite;microtubule;protein_binding;tubulin_binding;microtubule_bundle_formation;central_nervous_system_neuron_development;calmodulin_binding;neuron_projection;microtubule_cytoskeleton_organization;microtubule_binding;neuron_projection_development;neuronal_cell_body;microtubule_associated_complex;dystroglycan_binding;tau_protein_binding;structural_molecule_…	-2.36788	-6.92765
ENSG00000281641	SAMD12-AS1	SAMD12_antisense_RNA_1	?	-6.1161	-6.90036
ENSG00000231007	CDC20P1	cell_division_cycle_20_pseudogene_1	?	-6.1414	-6.24613
ENSG00000257599	OVCH1-AS1	OVCH1_antisense_RNA_1	?	-4.64385	-5.95008
ENSG00000172020	GAP43	growth_associated_protein_43	cytoplasm;membrane;plasma_membrane;cell_junction;cell_differentiation;cell_projection;dendrite;protein_binding;synapse;nervous_system_development;regulation_of_growth;axon;perikaryon;calmodulin_binding;postsynaptic_density;response_to_wounding;phosphatidylserine_binding;filopodium_membrane;regulation_of_filopodium_assembly;protein_kinase_C-activating_G_protein-coupled_receptor_signaling_pathway;l…	-4.11368	-5.29724
ENSG00000275954	TBC1D3F	TBC1_domain_family_member_3F	?	-5.40083	-5.29425
ENSG00000132704	FCRL2	Fc_receptor_like_2	?;membrane;integral_component_of_membrane;plasma_membrane;protein_binding;cell_surface;cell_surface_receptor_signaling_pathway;integral_component_of_plasma_membrane;transmembrane_signaling_receptor_activity;cell-cell_signaling;protein_phosphatase_binding;signaling_adaptor_activity	-2.22231	-5.10629
ENSG00000176049	JAKMIP2	janus_kinase_and_microtubule_interacting_protein_2	Golgi_apparatus;protein_binding;microtubule_binding;kinase_binding	-3.62409	-5.02526
ENSG00000111537	IFNG	interferon_gamma	positive_regulation_of_inflammatory_response;negative_regulation_of_gene_expression;signal_transduction;extracellular_region;extracellular_space;protein_binding;defense_response_to_virus;immune_response;regulation_of_growth;cytokine_activity;interferon-gamma_receptor_binding;positive_regulation_of_autophagy;positive_regulation_of_gene_expression;positive_regulation_of_cell_population_proliferatio…	-2.14428	-4.60624
ENSG00000113302	IL12B	interleukin_12B	membrane;extracellular_region;extracellular_space;protein_binding;cytokine_receptor_activity;cytokine_activity;growth_factor_activity;external_side_of_plasma_membrane;identical_protein_binding;regulation_of_cytokine_production;cytosol;cell_migration;cytokine-mediated_signaling_pathway;protein_heterodimerization_activity;positive_regulation_of_mononuclear_cell_proliferation;positive_regulation_of_…	-1.9411	-4.28887
ENSG00000187323	DCC	DCC_netrin_1_receptor	nervous_system_development;membrane;integral_component_of_membrane;apoptotic_process;protein_binding;plasma_membrane;axon_guidance;netrin_receptor_activity;cytosol;cell_surface;netrin-activated_signaling_pathway;cell-cell_adhesion;transmembrane_signaling_receptor_activity;axonogenesis;neuron_migration;axonal_growth_cone;regulation_of_neuron_death;negative_regulation_of_neuron_projection_developme…	-2.2896	-4.25861
ENSG00000166750	SLFN5	schlafen_family_member_5	nucleus;nucleotide_binding;ATP_binding;cell_differentiation	-3.91281	-4.1581
ENSG00000151632	AKR1C2	aldo-keto_reductase_family_1_member_C2	cytoplasm;oxidoreductase_activity;lipid_metabolic_process;cytosol;steroid_metabolic_process;G_protein-coupled_receptor_signaling_pathway;prostaglandin_metabolic_process;positive_regulation_of_cell_population_proliferation;digestion;estradiol_17-beta-dehydrogenase_activity;17-beta-hydroxysteroid_dehydrogenase_(NAD+)_activity;17-beta-hydroxysteroid_dehydrogenase_(NADP+)_activity;positive_regulation…	-3.82063	-4.10471
ENSG00000235335	B3GALT1-AS1	B3GALT1_antisense_RNA_1	?	-4.00585	-4.0907
ENSG00000163518	FCRL4	Fc_receptor_like_4	membrane;integral_component_of_membrane;plasma_membrane;protein_binding;immune_system_process;cell_surface;adaptive_immune_response;cell_surface_receptor_signaling_pathway;integral_component_of_plasma_membrane;transmembrane_signaling_receptor_activity	-2.47717	-3.92312
ENSG00000105889	STEAP1B	STEAP_family_member_1B	membrane;integral_component_of_membrane;protein_binding;plasma_membrane;endosome	-2.3778	-3.87984
ENSG00000172799	ZBTB8OSP2	zinc_finger_and_BTB_domain_containing_8_opposite_strand_pseudogene_2	?	-3.76279	-3.87639
ENSG00000136869	TLR4	toll_like_receptor_4	?;positive_regulation_of_inflammatory_response;protein_binding;cytoplasm;membrane;integral_component_of_membrane;Golgi_apparatus;plasma_membrane;hydrolase_activity;endosome;signal_transduction;cell_projection;perinuclear_region_of_cytoplasm;immune_system_process;innate_immune_response;immune_response;transmembrane_signaling_receptor_activity;early_endosome;cell_surface;inflammatory_response;NAD+_…	-3.19625	-3.87511
ENSG00000166342	NETO1	neuropilin_and_tolloid_like_1	membrane;integral_component_of_membrane;plasma_membrane;extracellular_region;cell_junction;synapse;regulation_of_neuronal_synaptic_plasticity;postsynaptic_membrane;postsynaptic_density;postsynaptic_density_membrane;memory;visual_learning;regulation_of_long-term_neuronal_synaptic_plasticity;excitatory_synapse;regulation_of_kainate_selective_glutamate_receptor_activity;protein_binding;ionotropic_gl…	-3.36377	-3.87153
ENSG00000117115	PADI2	peptidyl_arginine_deiminase_2	cytoplasm;metal_ion_binding;hydrolase_activity;calcium_ion_binding;protein_homodimerization_activity;nucleus;extracellular_region;cytosol;extracellular_exosome;estrogen_receptor_binding;protein-arginine_deiminase_activity;protein_citrullination;substantia_nigra_development;azurophil_granule_lumen;intracellular_estrogen_receptor_signaling_pathway;positive_regulation_of_gene_expression,_epigenetic;…	-2.06418	-3.81969
ENSG00000226562	CYP4F26P	cytochrome_P450_family_4_subfamily_F_member_26,_pseudogene	?	-7.10875	-3.75633
ENSG00000073737	DHRS9	dehydrogenase/reductase_9	membrane;endoplasmic_reticulum;endoplasmic_reticulum_membrane;oxidoreductase_activity;intracellular_membrane-bounded_organelle;lipid_metabolic_process;steroid_metabolic_process;retinol_metabolic_process;integral_component_of_endoplasmic_reticulum_membrane;NAD-retinol_dehydrogenase_activity;epithelial_cell_differentiation;androsterone_dehydrogenase_activity;testosterone_dehydrogenase_(NAD+)_activi…	-3.53894	-3.69666
ENSG00000089177	KIF16B	kinesin_family_member_16B	cytoplasm;membrane;nucleotide_binding;ATP_binding;endosome;cytoskeletal_motor_activity;cytoskeleton;microtubule;early_endosome_to_late_endosome_transport;microtubule_binding;early_endosome;cytosol;lipid_binding;phosphatidylinositol_binding;microtubule_motor_activity;microtubule-based_movement;early_endosome_membrane;spindle;ATP_hydrolysis_activity;phosphatidylinositol-3-phosphate_binding;phosphat…	-2.46142	-3.68334
ENSG00000173083	HPSE	heparanase	nucleus;membrane;intracellular_membrane-bounded_organelle;nucleoplasm;hydrolase_activity;cell_adhesion;lysosomal_membrane;extracellular_region;lysosome;protein_binding;hydrolase_activity,_acting_on_glycosyl_bonds;positive_regulation_of_protein_kinase_B_signaling;extracellular_matrix;cell-matrix_adhesion;specific_granule_lumen;lysosomal_lumen;syndecan_binding;proteoglycan_metabolic_process;positiv…	-2.1104	-3.62135
ENSG00000237289	CKMT1B	creatine_kinase,_mitochondrial_1B	nucleotide_binding;ATP_binding;kinase_activity;transferase_activity;phosphorylation;catalytic_activity;transferase_activity,_transferring_phosphorus-containing_groups;creatine_kinase_activity;carboxylic_acid_metabolic_process;phosphocreatine_biosynthetic_process;membrane;mitochondrion;mitochondrial_inner_membrane;protein_binding	-3.72542	-3.51429
ENSG00000108176	DNAJC12	DnaJ_heat_shock_protein_family_(Hsp40)_member_C12	cytoplasm;protein_binding	-4.07969	-3.49415
ENSG00000105976	MET	MET_proto-oncogene,_receptor_tyrosine_kinase	membrane;integral_component_of_membrane;nucleotide_binding;protein_kinase_activity;protein_serine/threonine/tyrosine_kinase_activity;ATP_binding;kinase_activity;transferase_activity;protein_phosphorylation;phosphorylation;protein_tyrosine_kinase_activity;transmembrane_receptor_protein_tyrosine_kinase_activity;transmembrane_receptor_protein_tyrosine_kinase_signaling_pathway;peptidyl-tyrosine_phosp…	-2.13019	-3.46093
ENSG00000137831	UACA	uveal_autoantigen_with_coiled-coil_domains_and_ankyrin_repeats	nucleus;cytoplasm;nucleoplasm;cytosol;extracellular_region;cytoskeleton;protein_binding;apoptotic_signaling_pathway;extracellular_exosome;molecular_function;biological_process;regulation_of_NIK/NF-kappaB_signaling;positive_regulation_of_cysteine-type_endopeptidase_activity_involved_in_apoptotic_process;negative_regulation_of_NIK/NF-kappaB_signaling	-1.22534	-3.43288
ENSG00000177301	KCNA2	potassium_voltage-gated_channel_subfamily_A_member_2	?;membrane;integral_component_of_membrane;ion_transport;ion_transmembrane_transport;voltage-gated_ion_channel_activity;voltage-gated_potassium_channel_activity;potassium_ion_transport;regulation_of_ion_transmembrane_transport;voltage-gated_potassium_channel_complex;potassium_ion_transmembrane_transport;transmembrane_transport;endoplasmic_reticulum;endoplasmic_reticulum_membrane;plasma_membrane;io…	-1.36357	-3.4276
ENSG00000081923	ATP8B1	ATPase_phospholipid_transporting_8B1	membrane;integral_component_of_membrane;Golgi_apparatus;metal_ion_binding;nucleotide_binding;ATP_binding;endoplasmic_reticulum;nucleoplasm;cytosol;plasma_membrane;magnesium_ion_binding;negative_regulation_of_transcription,_DNA-templated;apical_plasma_membrane;nuclear_body;sensory_perception_of_sound;cell_projection;lipid_transport;protein_binding;ATP_hydrolysis_activity;phospholipid_transport;ATP…	-1.84604	-3.39915
ENSG00000254415	SIGLEC14	sialic_acid_binding_Ig_like_lectin_14	membrane;integral_component_of_membrane;plasma_membrane;carbohydrate_binding;cell_adhesion;tertiary_granule_membrane;sialic_acid_binding;ficolin-1-rich_granule_membrane	-4.27311	-3.36621
ENSG00000153993	SEMA3D	semaphorin_3D	extracellular_region;cell_differentiation;nervous_system_development;extracellular_space;semaphorin_receptor_binding;integral_component_of_plasma_membrane;chemorepellent_activity;neural_crest_cell_migration;axon_guidance;positive_regulation_of_cell_migration;negative_regulation_of_axon_extension_involved_in_axon_guidance;negative_chemotaxis;semaphorin-plexin_signaling_pathway;protein_binding;memb…	-3.8852	-3.35564
ENSG00000258609	LINC-ROR	long_intergenic_non-protein_coding_RNA,_regulator_of_reprogramming	?	-2.23503	-3.32765
ENSG00000158186	MRAS	muscle_RAS_oncogene_homolog	membrane;nucleotide_binding;plasma_membrane;hydrolase_activity;signal_transduction;GTPase_activity;GTP_binding;G_protein_activity;protein_binding;Ras_protein_signal_transduction;GDP_binding;GTP-dependent_protein_binding;actin_cytoskeleton_organization;cellular_response_to_leukemia_inhibitory_factor	-2.54173	-3.30911
ENSG00000047634	SCML1	Scm_polycomb_group_protein_like_1	nucleus;chromatin_binding;histone_binding;negative_regulation_of_transcription,_DNA-templated;protein_binding	-3.48006	-3.28363
ENSG00000187950	OVCH1	ovochymase_1	?;metal_ion_binding;peptidase_activity;proteolysis;hydrolase_activity;extracellular_region;serine-type_endopeptidase_activity;serine-type_peptidase_activity;plasma_membrane	-4.29788	-3.28056
ENSG00000263958	NETO1-DT	NETO1_divergent_transcript	?	-2.79532	-3.26457
ENSG00000170011	MYRIP	myosin_VIIA_and_Rab_interacting_protein	cytoplasm;intracellular_protein_transport;cytoplasmic_vesicle;metal_ion_binding;zinc_ion_binding;actin_binding;protein_binding;perinuclear_region_of_cytoplasm;small_GTPase_binding;transport_vesicle;cortical_actin_cytoskeleton;myosin_binding;positive_regulation_of_insulin_secretion;dense_core_granule;protein_kinase_A_binding;exocyst;photoreceptor_outer_segment;actin_cytoskeleton;melanosome;synapse	-4.84816	-3.22338
ENSG00000172159	FRMD3	FERM_domain_containing_3	membrane;integral_component_of_membrane;cytoskeleton;protein_binding;cytoskeletal_protein_binding;actomyosin_structure_organization	-2.12645	-3.19516
ENSG00000244158	CALHM6-AS1	CALHM6_antisense_RNA_1	?	-3.09973	-3.15541
ENSG00000132465	JCHAIN	joining_chain_of_multimeric_IgA_and_IgM	extracellular_region;extracellular_space;protein_homodimerization_activity;innate_immune_response;immune_response;adaptive_immune_response;immunoglobulin_receptor_binding;phosphatidylcholine_binding;extracellular_exosome;retina_homeostasis;blood_microparticle;antibacterial_humoral_response;single-stranded_DNA_binding;protein-containing_complex_assembly;antigen_binding;humoral_immune_response;pept…	-1.53111	-3.13501
ENSG00000198417	MT1F	metallothionein_1F	?;nucleus;cytoplasm;metal_ion_binding;zinc_ion_binding;protein_binding;negative_regulation_of_growth;cellular_zinc_ion_homeostasis;detoxification_of_copper_ion;cellular_response_to_cadmium_ion;cellular_response_to_copper_ion;cellular_response_to_zinc_ion;cellular_response_to_metal_ion	-2.28256	-3.10958
ENSG00000180535	BHLHA15	basic_helix-loop-helix_family_member_a15	nucleus;DNA_binding;protein_dimerization_activity;protein_binding;regulation_of_transcription_by_RNA_polymerase_II;DNA-binding_transcription_factor_activity,_RNA_polymerase_II-specific;RNA_polymerase_II_cis-regulatory_region_sequence-specific_DNA_binding;chromatin;sequence-specific_double-stranded_DNA_binding;neuron_differentiation;cellular_response_to_glucose_starvation;endoplasmic_reticulum_unf…	-1.06547	-3.10236
ENSG00000135503	ACVR1B	activin_A_receptor_type_1B	protein_binding;membrane;integral_component_of_membrane;metal_ion_binding;nucleotide_binding;protein_kinase_activity;protein_serine/threonine_kinase_activity;ATP_binding;kinase_activity;transferase_activity;protein_phosphorylation;phosphorylation;cytosol;plasma_membrane;protein_autophosphorylation;transmembrane_receptor_protein_serine/threonine_kinase_activity;transmembrane_receptor_protein_serin…	-2.13573	-3.08627
ENSG00000281332	LINC00997	long_intergenic_non-protein_coding_RNA_997	?	-4.55186	-3.03998
ENSG00000237484	LINC01684	long_intergenic_non-protein_coding_RNA_1684	?	-2.76836	-3.01139
ENSG00000231952	DPY19L1P2	DPY19L1_pseudogene_2	?	-3.47942	-2.9852
ENSG00000087494	PTHLH	parathyroid_hormone_like_hormone	nucleus;cytoplasm;Golgi_apparatus;nucleoplasm;cytosol;signal_transduction;extracellular_region;protein_binding;hormone_activity;bone_mineralization;adenylate_cyclase-activating_G_protein-coupled_receptor_signaling_pathway;cell-cell_signaling;extracellular_space;negative_regulation_of_cell_population_proliferation;regulation_of_gene_expression;epidermis_development;positive_regulation_of_cell_popu…	-1.47842	-2.97574
ENSG00000183508	TENT5C	terminal_nucleotidyltransferase_5C	nucleus;RNA_binding;cytoplasm;transferase_activity;nucleoplasm;protein_binding;nucleotidyltransferase_activity;polynucleotide_adenylyltransferase_activity;centrosome;mRNA_stabilization;RNA_adenylyltransferase_activity;negative_regulation_of_cell_differentiation;in_utero_embryonic_development	-1.51847	-2.96607
ENSG00000177932	ZNF354C	zinc_finger_protein_354C	nucleus;metal_ion_binding;nucleoplasm;DNA_binding;regulation_of_transcription,_DNA-templated;regulation_of_transcription_by_RNA_polymerase_II;DNA-binding_transcription_factor_activity,_RNA_polymerase_II-specific;RNA_polymerase_II_cis-regulatory_region_sequence-specific_DNA_binding	-3.16631	-2.94852
ENSG00000171659	GPR34	G_protein-coupled_receptor_34	membrane;integral_component_of_membrane;G_protein-coupled_receptor_activity;G_protein-coupled_receptor_signaling_pathway;plasma_membrane;signal_transduction;G_protein-coupled_purinergic_nucleotide_receptor_signaling_pathway;integral_component_of_plasma_membrane;G_protein-coupled_purinergic_nucleotide_receptor_activity	-1.069	-2.90968
ENSG00000177570	SAMD12	sterile_alpha_motif_domain_containing_12	protein_binding;cytoplasmic_side_of_plasma_membrane;transmembrane_receptor_protein_tyrosine_kinase_signaling_pathway;molecular_function;biological_process;cellular_component	-2.85948	-2.86145
ENSG00000166016	ABTB2	ankyrin_repeat_and_BTB_domain_containing_2	protein_heterodimerization_activity;molecular_function;cellular_response_to_toxic_substance;protein_binding	-1.30887	-2.78403
ENSG00000121807	CCR2	C-C_motif_chemokine_receptor_2	?;membrane;integral_component_of_membrane;G_protein-coupled_receptor_activity;G_protein-coupled_receptor_signaling_pathway;plasma_membrane;fibrillar_center;signal_transduction;protein_binding;immune_response;chemokine_receptor_activity;C-C_chemokine_receptor_activity;cytokine_binding;chemokine_(C-C_motif)_ligand_2_binding;chemokine_(C-C_motif)_ligand_12_binding;chemokine_(C-C_motif)_ligand_7_bind…	-1.1271	-2.77586
ENSG00000114455	HHLA2	HERV-H_LTR-associating_2	membrane;integral_component_of_membrane;protein_binding;external_side_of_plasma_membrane;signaling_receptor_binding;regulation_of_cytokine_production;T_cell_receptor_signaling_pathway;molecular_function;cellular_component;positive_regulation_of_cytokine_production;T_cell_costimulation;positive_regulation_of_activated_T_cell_proliferation;immune_system_process	-2.03253	-2.75386
ENSG00000177494	ZBED2	zinc_finger_BED-type_containing_2	nucleus;metal_ion_binding;DNA_binding;negative_regulation_of_transcription_by_RNA_polymerase_II;regulation_of_transcription_by_RNA_polymerase_II;transcription_cis-regulatory_region_binding;DNA-binding_transcription_factor_activity,_RNA_polymerase_II-specific;chromatin;DNA-binding_transcription_repressor_activity,_RNA_polymerase_II-specific;RNA_polymerase_II_transcription_regulatory_region_sequenc…	-2.00695	-2.7222
ENSG00000237594	TIAM1-AS1	TIAM1_antisense_RNA_1	?	-3.01635	-2.69541
ENSG00000070915	SLC12A3	solute_carrier_family_12_member_3	membrane;integral_component_of_membrane;transmembrane_transporter_activity;transmembrane_transport;plasma_membrane;ion_transport;apical_plasma_membrane;symporter_activity;sodium_ion_transport;cation:chloride_symporter_activity;protein_binding;sodium_ion_transmembrane_transport;potassium:chloride_symporter_activity;cell_volume_homeostasis;chloride_ion_homeostasis;potassium_ion_homeostasis;chloride…	-1.56591	-2.6813
ENSG00000143452	HORMAD1	HORMA_domain_containing_1	nucleus;chromosome;cell_differentiation;protein_binding;meiotic_cell_cycle;spermatogenesis;synaptonemal_complex_assembly;meiotic_DNA_double-strand_break_formation;oogenesis;meiotic_recombination_checkpoint_signaling;blastocyst_development;meiotic_sister_chromatid_cohesion;regulation_of_homologous_chromosome_segregation;homologous_chromosome_pairing_at_meiosis;condensed_nuclear_chromosome;synapton…	-2.49354	-2.66015
ENSG00000101443	WFDC2	WAP_four-disulfide_core_domain_2	negative_regulation_of_endopeptidase_activity;extracellular_region;protein_binding;negative_regulation_of_catalytic_activity;extracellular_space;innate_immune_response;serine-type_endopeptidase_inhibitor_activity;peptidase_inhibitor_activity;negative_regulation_of_peptidase_activity;cysteine-type_endopeptidase_inhibitor_activity;regulation_of_peptidase_activity;extracellular_exosome;spermatogenes…	-2.88924	-2.63556
ENSG00000010278	CD9	CD9_molecule	membrane;integral_component_of_membrane;plasma_membrane;cell_adhesion;extracellular_region;focal_adhesion;extracellular_space;protein_binding;platelet_activation;single_fertilization;integral_component_of_plasma_membrane;myoblast_fusion_involved_in_skeletal_muscle_regeneration;extracellular_exosome;fusion_of_sperm_to_egg_plasma_membrane_involved_in_single_fertilization;sperm-egg_recognition;recep…	-1.06727	-2.63236
ENSG00000137673	MMP7	matrix_metallopeptidase_7	zinc_ion_binding;metal_ion_binding;peptidase_activity;proteolysis;hydrolase_activity;extracellular_region;protein_binding;metalloendopeptidase_activity;metallopeptidase_activity;collagen_catabolic_process;extracellular_matrix;extracellular_space;extracellular_matrix_organization;endopeptidase_activity;extracellular_exosome;positive_regulation_of_cell_migration;extracellular_matrix_disassembly;ser…	-1.75175	-2.62247
ENSG00000099337	KCNK6	potassium_two_pore_domain_channel_subfamily_K_member_6	membrane;integral_component_of_membrane;plasma_membrane;ion_transport;voltage-gated_ion_channel_activity;potassium_channel_activity;potassium_ion_transport;regulation_of_ion_transmembrane_transport;potassium_ion_transmembrane_transport;integral_component_of_plasma_membrane;regulation_of_systemic_arterial_blood_pressure;negative_regulation_of_systemic_arterial_blood_pressure;regulation_of_resting_…	-1.33702	-2.62046
ENSG00000214026	MRPL23	mitochondrial_ribosomal_protein_L23	cytoplasm;fibrillar_center;mitochondrion;structural_constituent_of_ribosome;translation;ribosome;protein_binding;mitochondrial_translation;mitochondrial_large_ribosomal_subunit;mitochondrial_inner_membrane;RNA_binding	-3.50622	-2.59836
ENSG00000197410	DCHS2	dachsous_cadherin-related_2	membrane;integral_component_of_membrane;calcium_ion_binding;cell_adhesion;homophilic_cell_adhesion_via_plasma_membrane_adhesion_molecules;plasma_membrane;molecular_function;biological_process;cellular_component;nephron_development;condensed_mesenchymal_cell_proliferation	-2.85137	-2.5947
ENSG00000106952	TNFSF8	TNF_superfamily_member_8	?;membrane;integral_component_of_membrane;signal_transduction;extracellular_space;protein_binding;immune_response;cytokine_activity;tumor_necrosis_factor_receptor_binding;signaling_receptor_binding;cell_surface_receptor_signaling_pathway;plasma_membrane;integral_component_of_plasma_membrane;cell-cell_signaling;regulation_of_T_cell_proliferation;CD8-positive,_alpha-beta_T_cell_differentiation;posi…	-1.36938	-2.58714
ENSG00000172264	MACROD2	mono-ADP_ribosylhydrolase_2	nucleus;nucleoplasm;nucleolus;hydrolase_activity;cellular_response_to_DNA_damage_stimulus;hydrolase_activity,_acting_on_glycosyl_bonds;deacetylase_activity;ADP-ribosylglutamate_hydrolase_activity;purine_nucleoside_metabolic_process;protein_de-ADP-ribosylation;peptidyl-glutamate_ADP-deribosylation;brain_development;response_to_bacterium	-4.39126	-2.5776
ENSG00000164669	INTS4P1	integrator_complex_subunit_4_pseudogene_1	?	-2.49461	-2.57731
ENSG00000004468	CD38	CD38_molecule	membrane;integral_component_of_membrane;transferase_activity;negative_regulation_of_apoptotic_process;plasma_membrane;hydrolase_activity;negative_regulation_of_transcription,_DNA-templated;positive_regulation_of_transcription,_DNA-templated;NAD+_nucleosidase_activity;response_to_xenobiotic_stimulus;extracellular_exosome;NAD(P)+_nucleosidase_activity;NAD+_nucleotidase,_cyclic_ADP-ribose_generating…	-0.825836	-2.56189
ENSG00000267374	MIR924HG	MIR924_host_gene	?	-4.03405	-2.56161
ENSG00000134061	CD180	CD180_molecule	membrane;integral_component_of_membrane;nucleoplasm;nucleolus;plasma_membrane;protein_binding;mitotic_spindle;immune_system_process;innate_immune_response;inflammatory_response;extracellular_space;cellular_response_to_lipopolysaccharide;extracellular_matrix;positive_regulation_of_lipopolysaccharide-mediated_signaling_pathway;B_cell_proliferation_involved_in_immune_response	-0.951975	-2.55952
ENSG00000104267	CA2	carbonic_anhydrase_2	cytoplasm;membrane;zinc_ion_binding;metal_ion_binding;plasma_membrane;lyase_activity;carbonate_dehydratase_activity;protein_binding;cytosol;extracellular_exosome;hydro-lyase_activity;one-carbon_metabolic_process;angiotensin-activated_signaling_pathway;apical_part_of_cell;arylesterase_activity;morphogenesis_of_an_epithelium;carbon_dioxide_transport;positive_regulation_of_synaptic_transmission,_GAB…	-1.74917	-2.53341
ENSG00000223466	LINC01825	long_intergenic_non-protein_coding_RNA_1825	?	-1.69444	-2.52176
ENSG00000134256	CD101	CD101_molecule	membrane;integral_component_of_membrane;extracellular_exosome;hydrolase_activity,_acting_on_carbon-nitrogen_(but_not_peptide)_bonds,_in_cyclic_amides;plasma_membrane;cell_surface_receptor_signaling_pathway;positive_regulation_of_myeloid_leukocyte_differentiation	-2.19238	-2.51865
ENSG00000124256	ZBP1	Z-DNA_binding_protein_1	nucleus;RNA_binding;cytoplasm;DNA_binding;apoptotic_process;programmed_cell_death;protein_binding;immune_system_process;innate_immune_response;defense_response_to_virus;positive_regulation_of_apoptotic_process;double-stranded_RNA_adenosine_deaminase_activity;cytosol;positive_regulation_of_inflammatory_response;positive_regulation_of_type_I_interferon-mediated_signaling_pathway;regulation_of_infla…	-1.12303	-2.48237
ENSG00000185222	TCEAL9	transcription_elongation_factor_A_like_9	nucleus;WW_domain_binding	-4.55752	-2.46248
ENSG00000234284	ZNF879	zinc_finger_protein_879	nucleus;metal_ion_binding;DNA_binding;regulation_of_transcription,_DNA-templated;regulation_of_transcription_by_RNA_polymerase_II;DNA-binding_transcription_factor_activity,_RNA_polymerase_II-specific;RNA_polymerase_II_cis-regulatory_region_sequence-specific_DNA_binding	-1.39368	-2.44788
ENSG00000197134	ZNF257	zinc_finger_protein_257	regulation_of_transcription,_DNA-templated;nucleus;metal_ion_binding;DNA_binding;regulation_of_transcription_by_RNA_polymerase_II;DNA-binding_transcription_factor_activity,_RNA_polymerase_II-specific;RNA_polymerase_II_cis-regulatory_region_sequence-specific_DNA_binding	-0.862729	-2.43458
ENSG00000258733	LINC02328	long_intergenic_non-protein_coding_RNA_2328	?	-2.22755	-2.42565
ENSG00000125869	LAMP5	lysosomal_associated_membrane_protein_family_member_5	membrane;integral_component_of_membrane;cytoplasmic_vesicle_membrane;cytoplasmic_vesicle;plasma_membrane;endosome;cell_junction;cell_projection;dendrite;endosome_membrane;synapse;recycling_endosome;recycling_endosome_membrane;early_endosome_membrane;endoplasmic_reticulum-Golgi_intermediate_compartment_membrane;synaptic_vesicle_membrane;lysosomal_membrane;late_endosome_membrane;dendrite_membrane;e…	-2.8483	-2.42209
ENSG00000077063	CTTNBP2	cortactin_binding_protein_2	cytoplasm;cell_junction;cell_projection;protein_binding;synapse;cell_cortex;dendritic_spine;SH3_domain_binding;brain_development;regulation_of_synapse_organization;regulation_of_modification_of_postsynaptic_actin_cytoskeleton;synaptic_vesicle;postsynaptic_actin_cytoskeleton;glutamatergic_synapse	-3.33391	-2.4113
ENSG00000125968	ID1	inhibitor_of_DNA_binding_1,_HLH_protein	nucleus;cytoplasm;Golgi_apparatus;nucleoplasm;protein_dimerization_activity;protein_binding;negative_regulation_of_transcription,_DNA-templated;rhythmic_process;negative_regulation_of_transcription_by_RNA_polymerase_II;cell_differentiation;negative_regulation_of_cold-induced_thermogenesis;circadian_regulation_of_gene_expression;angiogenesis;transforming_growth_factor_beta_receptor_signaling_pathw…	-1.62639	-2.40354
ENSG00000230453	ANKRD18B	ankyrin_repeat_domain_18B	protein_binding	-5.34163	-2.39665
ENSG00000243701	DUBR	DPPA2_upstream_binding_RNA	?	-2.56832	-2.37606
ENSG00000260691	ANKRD20A1	ankyrin_repeat_domain_20_family_member_A1	?;plasma_membrane;protein_binding	-5.05456	-2.36828
ENSG00000114107	CEP70	centrosomal_protein_70	cytoplasm;cytoskeleton;protein_binding;microtubule_organizing_center;cilium_assembly;regulation_of_microtubule_cytoskeleton_organization;centrosome;gamma-tubulin_binding;identical_protein_binding;cytosol	-2.52231	-2.35641
ENSG00000112599	GUCA1B	guanylate_cyclase_activator_1B	membrane;metal_ion_binding;plasma_membrane;calcium_ion_binding;cell_projection;protein_binding;response_to_stimulus;visual_perception;photoreceptor_inner_segment;positive_regulation_of_guanylate_cyclase_activity;photoreceptor_outer_segment;cell-cell_signaling;body_fluid_secretion;calcium_sensitive_guanylate_cyclase_activator_activity;photoreceptor_disc_membrane;receptor_guanylyl_cyclase_signaling…	-2.51154	-2.34031
ENSG00000019991	HGF	hepatocyte_growth_factor	membrane;protein_binding;growth_factor_activity;extracellular_space;extracellular_region;identical_protein_binding;signaling_receptor_binding;negative_regulation_of_apoptotic_process;negative_regulation_of_autophagy;positive_regulation_of_phosphatidylinositol_3-kinase_signaling;positive_regulation_of_transcription_by_RNA_polymerase_II;positive_regulation_of_peptidyl-tyrosine_phosphorylation;posit…	-1.57068	-2.33255
ENSG00000237781	ADAMTSL4-AS2	ADAMTSL4_antisense_RNA_2	?	-2.68664	-2.32521
ENSG00000143674	MAP3K21	mitogen-activated_protein_kinase_kinase_kinase_21	nucleotide_binding;protein_kinase_activity;protein_serine/threonine_kinase_activity;protein_serine/threonine/tyrosine_kinase_activity;ATP_binding;kinase_activity;transferase_activity;protein_serine_kinase_activity;protein_phosphorylation;phosphorylation;MAPK_cascade;protein_homodimerization_activity;protein_binding;MAP_kinase_kinase_kinase_activity;cytoplasm;protein_autophosphorylation;signal_tra…	-1.49504	-2.32474
ENSG00000139344	AMDHD1	amidohydrolase_domain_containing_1	cytoplasm;metal_ion_binding;hydrolase_activity;hydrolase_activity,_acting_on_carbon-nitrogen_(but_not_peptide)_bonds;histidine_metabolic_process;histidine_catabolic_process_to_glutamate_and_formamide;histidine_catabolic_process_to_glutamate_and_formate;cytosol;molecular_function;histidine_catabolic_process;hydrolase_activity,_acting_on_carbon-nitrogen_(but_not_peptide)_bonds,_in_cyclic_amides;imi…	-3.07493	-2.31714
ENSG00000150625	GPM6A	glycoprotein_M6A	membrane;integral_component_of_membrane;plasma_membrane;cell_junction;filopodium;cell_projection;protein_binding;synapse;neuron_projection;nervous_system_development;axon;growth_cone;calcium_ion_transmembrane_transport;dendritic_spine;neuron_projection_morphogenesis;axonal_growth_cone;extracellular_exosome;stem_cell_differentiation;neuronal_cell_body;neuron_projection_development;positive_regulat…	-1.94154	-2.27954
ENSG00000184785	SMIM10	small_integral_membrane_protein_10	membrane;integral_component_of_membrane	-2.38833	-2.26911
ENSG00000160868	CYP3A4	cytochrome_P450_family_3_subfamily_A_member_4	membrane;integral_component_of_membrane;metal_ion_binding;monooxygenase_activity;oxidoreductase_activity;iron_ion_binding;oxidoreductase_activity,_acting_on_paired_donors,_with_incorporation_or_reduction_of_molecular_oxygen;heme_binding;cytoplasm;endoplasmic_reticulum;endoplasmic_reticulum_membrane;intracellular_membrane-bounded_organelle;lipid_metabolic_process;fatty_acid_metabolic_process;stero…	-1.78474	-2.26857
ENSG00000137501	SYTL2	synaptotagmin_like_2	cytoplasm;membrane;intracellular_protein_transport;plasma_membrane;exocytosis;vesicle-mediated_transport;protein_binding;melanosome;small_GTPase_binding;phosphatidylserine_binding;exocytic_vesicle;vesicle_docking_involved_in_exocytosis;phosphatase_binding;phosphatidylinositol-4,5-bisphosphate_binding;extrinsic_component_of_plasma_membrane;neurexin_family_protein_binding	-1.6926	-2.26126
ENSG00000186462	NAP1L2	nucleosome_assembly_protein_1_like_2	nucleus;nucleosome_assembly;protein_binding;chromatin_binding;histone_binding;chromatin;positive_regulation_of_histone_acetylation;positive_regulation_of_neuron_differentiation;positive_regulation_of_histone_H3-K14_acetylation;regulation_of_stem_cell_division;positive_regulation_of_histone_H3-K9_acetylation	-5.24368	-2.24369
ENSG00000173077	DELEC1	deleted_in_esophageal_cancer_1	?	-2.50003	-2.24367
ENSG00000229358	DPY19L1P1	DPY19L1_pseudogene_1	?	-3.53591	-2.24042
ENSG00000132623	ANKEF1	ankyrin_repeat_and_EF-hand_domain_containing_1	?;calcium_ion_binding;protein_binding	-5.22279	-2.22507
ENSG00000164114	MAP9	microtubule_associated_protein_9	cytoplasm;cell_cycle;cytoskeleton;cell_division;microtubule;spindle;spindle_assembly;microtubule_binding;mitotic_cytokinesis;spindle_midzone;regulation_of_mitotic_cytokinesis;mitotic_spindle;mitotic_spindle_assembly;axon;regulation_of_mitotic_centrosome_separation;regulation_of_mitotic_spindle_organization;astral_microtubule;aster;microtubule_cytoskeleton;mitotic_spindle_midzone	-2.22236	-2.21968
ENSG00000006747	SCIN	scinderin	cytoplasm;metal_ion_binding;calcium_ion_binding;actin_binding;actin_filament_binding;cytoskeleton;cell_junction;cell_projection;cell_cortex;positive_regulation_of_apoptotic_process;actin_filament_capping;actin_filament_severing;negative_regulation_of_cell_population_proliferation;podosome;phosphatidylinositol-4,5-bisphosphate_binding;extracellular_exosome;actin_cytoskeleton;central_nervous_system…	-6.36279	-2.21775
ENSG00000214273	AGGF1P1	angiogenic_factor_with_G-patch_and_FHA_domains_1_pseudogene_1	?	-4.64542	-2.2133
ENSG00000241472	PTPRG-AS1	PTPRG_antisense_RNA_1	?	-4.7858	-2.20449
ENSG00000166689	PLEKHA7	pleckstrin_homology_domain_containing_A7	nucleoplasm;cytosol;cell_junction;cell-cell_adhesion_mediated_by_cadherin;pore_complex_assembly;cell-cell_junction;pore_complex;protein_binding;cytoplasm;cytoskeleton;adherens_junction;microtubule_organizing_center;centrosome;extracellular_exosome;delta-catenin_binding;epithelial_cell-cell_adhesion;zonula_adherens_maintenance;zonula_adherens	-1.29725	-2.19829
ENSG00000123119	NECAB1	N-terminal_EF-hand_calcium_binding_protein_1	cytoplasm;metal_ion_binding;nucleoplasm;cytosol;calcium_ion_binding;protein_binding;identical_protein_binding;molecular_function;biological_process;regulation_of_amyloid_precursor_protein_biosynthetic_process;blastocyst_hatching	-3.03717	-2.19216
ENSG00000104899	AMH	anti-Mullerian_hormone	?;growth_factor_activity;extracellular_region;extracellular_space;cell_differentiation;signaling_receptor_binding;protein_binding;positive_regulation_of_gene_expression;gonadal_mesoderm_development;sex_differentiation;cell-cell_signaling;hormone_activity;negative_regulation_of_ovarian_follicle_development;ovarian_follicle_development;type_II_transforming_growth_factor_beta_receptor_binding;transf…	-3.16315	-2.19141
ENSG00000243422	RPL23AP49	ribosomal_protein_L23a_pseudogene_49	?	-2.37154	-2.18205
ENSG00000111666	CHPT1	choline_phosphotransferase_1	?;membrane;integral_component_of_membrane;Golgi_apparatus;metal_ion_binding;transferase_activity;intracellular_membrane-bounded_organelle;lipid_metabolic_process;Golgi_membrane;protein_binding;phosphatidylcholine_biosynthetic_process;phospholipid_biosynthetic_process;phosphotransferase_activity,_for_other_substituted_phosphate_groups;endoplasmic_reticulum_membrane;diacylglycerol_binding;regulatio…	-1.42451	-2.16908
ENSG00000144935	TRPC1	transient_receptor_potential_cation_channel_subfamily_C_member_1	protein_binding;membrane;integral_component_of_membrane;transmembrane_transport;ion_channel_activity;ion_transport;calcium_ion_transport;calcium_ion_transmembrane_transport;calcium_channel_activity;plasma_membrane;integral_component_of_plasma_membrane;transmembrane_transporter_binding;signaling_receptor_binding;regulation_of_cardiac_conduction;receptor_complex;positive_regulation_of_release_of_se…	-4.42313	-2.14775
ENSG00000253250	C8orf88	chromosome_8_open_reading_frame_88	cytoplasm;eukaryotic_initiation_factor_4E_binding;negative_regulation_of_translational_initiation	-3.19208	-2.1371
ENSG00000270069	MIR222HG	miR222/221_cluster_host_gene	?	-2.15763	-2.13572
ENSG00000144724	PTPRG	protein_tyrosine_phosphatase_receptor_type_G	?;membrane;integral_component_of_membrane;hydrolase_activity;identical_protein_binding;phosphoprotein_phosphatase_activity;protein_dephosphorylation;protein_binding;protein_tyrosine_phosphatase_activity;phosphatase_activity;dephosphorylation;peptidyl-tyrosine_dephosphorylation;extracellular_exosome;integral_component_of_plasma_membrane;transmembrane_receptor_protein_tyrosine_kinase_signaling_path…	-2.7099	-2.11494
ENSG00000197928	ZNF677	zinc_finger_protein_677	nucleus;metal_ion_binding;DNA_binding;regulation_of_transcription,_DNA-templated;regulation_of_transcription_by_RNA_polymerase_II;DNA-binding_transcription_factor_activity,_RNA_polymerase_II-specific;RNA_polymerase_II_cis-regulatory_region_sequence-specific_DNA_binding	-1.64139	-2.10021
ENSG00000143297	FCRL5	Fc_receptor_like_5	?;membrane;integral_component_of_membrane;plasma_membrane;protein_binding;cell_surface;cell_surface_receptor_signaling_pathway;integral_component_of_plasma_membrane;transmembrane_signaling_receptor_activity;receptor_complex	-1.48169	-2.09184
ENSG00000172164	SNTB1	syntrophin_beta_1	cytoplasm;membrane;plasma_membrane;actin_binding;cytoskeleton;focal_adhesion;structural_molecule_activity;cell_junction;sarcolemma;protein_binding;calmodulin_binding;synapse;protein-containing_complex;muscle_contraction;dystrophin-associated_glycoprotein_complex;PDZ_domain_binding	-1.58901	-2.08602
ENSG00000120756	PLS1	plastin_1	cytoplasm;metal_ion_binding;calcium_ion_binding;actin_binding;actin_filament_binding;cell_projection;actin_filament_bundle_assembly;extracellular_exosome;auditory_receptor_cell_stereocilium_organization;stereocilium;actin_filament;brush_border;structural_constituent_of_cytoskeleton;positive_regulation_of_protein_localization_to_plasma_membrane;actin_filament_network_formation;actin_filament_bundl…	-3.81683	-2.08411
ENSG00000198088	NUP62CL	nucleoporin_62_C-terminal_like	protein_transport;structural_constituent_of_nuclear_pore;nucleocytoplasmic_transport;nuclear_envelope;nuclear_pore;protein_binding;RNA_export_from_nucleus;protein_import_into_nucleus;phospholipid_binding;nuclear_pore_central_transport_channel	-2.87728	-2.07728
ENSG00000225964	NRIR	negative_regulator_of_interferon_response	?	-1.59796	-2.06788
ENSG00000233435	AGGF1P2	angiogenic_factor_with_G-patch_and_FHA_domains_1_pseudogene_2	?	-3.10257	-2.06584
ENSG00000253958	CLDN23	claudin_23	membrane;integral_component_of_membrane;plasma_membrane;identical_protein_binding;structural_molecule_activity;cell_junction;protein_binding;bicellular_tight_junction;cell_adhesion;bicellular_tight_junction_assembly;calcium-independent_cell-cell_adhesion_via_plasma_membrane_cell-adhesion_molecules	-2.27246	-2.06241
ENSG00000182010	RTKN2	rhotekin_2	hemopoiesis;nucleus;cytoplasm;signal_transduction;positive_regulation_of_NF-kappaB_transcription_factor_activity;positive_regulation_of_NIK/NF-kappaB_signaling;positive_regulation_of_cell_population_proliferation;negative_regulation_of_intrinsic_apoptotic_signaling_pathway;plasma_membrane	-2.70105	-2.06128
ENSG00000114405	C3orf14	chromosome_3_open_reading_frame_14	?	-3.65154	-2.05656
ENSG00000169252	ADRB2	adrenoceptor_beta_2	membrane;integral_component_of_membrane;Golgi_apparatus;G_protein-coupled_receptor_activity;G_protein-coupled_receptor_signaling_pathway;plasma_membrane;endosome;signal_transduction;protein_binding;early_endosome;identical_protein_binding;adenylate_cyclase-activating_G_protein-coupled_receptor_signaling_pathway;regulation_of_smooth_muscle_contraction;integral_component_of_plasma_membrane;adrenerg…	-1.61292	-2.0539
ENSG00000025293	PHF20	PHD_finger_protein_20	?;nucleus;metal_ion_binding;nucleoplasm;cytosol;DNA_binding;chromatin_organization;nuclear_membrane;protein_binding;MLL1_complex;histone_acetyltransferase_complex;regulation_of_transcription_by_RNA_polymerase_II;NSL_complex;histone_acetylation;histone_H4-K5_acetylation;histone_H4-K8_acetylation;positive_regulation_of_transcription,_DNA-templated;histone_H4-K16_acetylation;positive_regulation_of_h…	-3.01079	-2.01246
ENSG00000198722	UNC13B	unc-13_homolog_B	membrane;metal_ion_binding;calcium_ion_binding;exocytosis;synapse;phospholipid_binding;chemical_synaptic_transmission;presynapse;diacylglycerol_binding;cytoplasm;Golgi_apparatus;plasma_membrane;cytosol;cell_junction;protein_binding;calmodulin_binding;syntaxin-1_binding;synaptic_vesicle_priming;GTP-dependent_protein_binding;neuromuscular_junction_development;small_GTPase_binding;synaptic_vesicle_m…	-2.05825	-1.99624
ENSG00000185477	GPRIN3	GPRIN_family_member_3	plasma_membrane;neuron_projection_development	-1.18653	-1.99598
ENSG00000186314	PRELID2	PRELI_domain_containing_2	?;intermembrane_lipid_transfer;mitochondrial_intermembrane_space;phospholipid_transport;phosphatidic_acid_transfer_activity	-4.03179	-1.98243
ENSG00000144061	NPHP1	nephrocystin_1	cytoplasm;membrane;actin_cytoskeleton_organization;cilium;motile_cilium;cytoskeleton;adherens_junction;cell_junction;signal_transduction;cell_differentiation;cell_projection;protein_binding;cell_projection_organization;spermatogenesis;cell-cell_adhesion;bicellular_tight_junction;structural_molecule_activity;cytosol;cell-cell_junction;retina_development_in_camera-type_eye;photoreceptor_connecting_…	-2.02959	-1.94042
ENSG00000113790	EHHADH	enoyl-CoA_hydratase_and_3-hydroxyacyl_CoA_dehydrogenase	isomerase_activity;oxidoreductase_activity;catalytic_activity;lyase_activity;lipid_metabolic_process;fatty_acid_metabolic_process;fatty_acid_beta-oxidation;NAD+_binding;peroxisome;oxidoreductase_activity,_acting_on_the_CH-OH_group_of_donors,_NAD_or_NADP_as_acceptor;metabolic_process;protein_binding;enzyme_binding;enoyl-CoA_hydratase_activity;cytosol;peroxisomal_matrix;fatty_acid_beta-oxidation_us…	-3.05446	-1.93767
ENSG00000226864	ATE1-AS1	ATE1_antisense_RNA_1	?	-1.97424	-1.9369
ENSG00000175106	TVP23C	trans-golgi_network_vesicle_protein_23_homolog_C	membrane;integral_component_of_membrane;vesicle-mediated_transport;protein_secretion;integral_component_of_Golgi_membrane	-1.11042	-1.93363
ENSG00000237004	ZNRF2P1	zinc_and_ring_finger_2_pseudogene_1	?	-3.51162	-1.9273
ENSG00000185668	POU3F1	POU_class_3_homeobox_1	nucleus;nucleoplasm;DNA_binding;regulation_of_transcription,_DNA-templated;regulation_of_transcription_by_RNA_polymerase_II;DNA-binding_transcription_factor_activity;DNA-binding_transcription_factor_activity,_RNA_polymerase_II-specific;positive_regulation_of_transcription,_DNA-templated;brain_development;RNA_polymerase_II_cis-regulatory_region_sequence-specific_DNA_binding;chromatin;sequence-spec…	-3.57252	-1.92706
ENSG00000170074	FAM153A	family_with_sequence_similarity_153_member_A	?;protein_binding	-5.96394	-1.9141
ENSG00000272398	CD24	CD24_molecule	membrane;intracellular_membrane-bounded_organelle;plasma_membrane;cell_adhesion;membrane_raft;Wnt_signaling_pathway;protein_binding;cell_surface;anchored_component_of_membrane;cell-cell_adhesion;positive_regulation_of_protein_tyrosine_kinase_activity;protein_kinase_binding;cell_migration;anchored_component_of_external_side_of_plasma_membrane;response_to_hypoxia;response_to_molecule_of_bacterial_o…	-0.958566	-1.88802
ENSG00000184860	SDR42E1	short_chain_dehydrogenase/reductase_family_42E,_member_1	membrane;integral_component_of_membrane;oxidoreductase_activity;3-beta-hydroxy-delta5-steroid_dehydrogenase_activity;oxidoreductase_activity,_acting_on_the_CH-OH_group_of_donors,_NAD_or_NADP_as_acceptor;steroid_biosynthetic_process	-1.47549	-1.8797
ENSG00000196867	ZFP28	ZFP28_zinc_finger_protein	nucleus;metal_ion_binding;DNA_binding;regulation_of_transcription,_DNA-templated;regulation_of_transcription_by_RNA_polymerase_II;DNA-binding_transcription_factor_activity,_RNA_polymerase_II-specific;RNA_polymerase_II_cis-regulatory_region_sequence-specific_DNA_binding	-1.93484	-1.8744
ENSG00000041982	TNC	tenascin_C	extracellular_space;membrane;cell_adhesion;extracellular_region;focal_adhesion;protein_binding;regulation_of_cell_population_proliferation;collagen-containing_extracellular_matrix;endoplasmic_reticulum_lumen;extracellular_matrix_structural_constituent;osteoblast_differentiation;regulation_of_cell_growth;response_to_wounding;regulation_of_cell_adhesion;syndecan_binding;morphogenesis_of_an_epitheli…	-1.84308	-1.87364
ENSG00000117226	GBP3	guanylate_binding_protein_3	?;GTPase_activity;GTP_binding;cytoplasm;membrane;Golgi_apparatus;nucleotide_binding;hydrolase_activity;cytosol;Golgi_membrane;protein_homodimerization_activity;protein_binding;perinuclear_region_of_cytoplasm;immune_system_process;defense_response_to_virus;identical_protein_binding;cytoplasmic_vesicle;cellular_response_to_interleukin-1;cellular_response_to_tumor_necrosis_factor;cellular_response_t…	-1.06906	-1.86222
ENSG00000064652	SNX24	sorting_nexin_24	?;membrane;protein_transport;cytoplasmic_vesicle_membrane;cytoplasmic_vesicle;protein_binding;lipid_binding;phosphatidylinositol_binding;phosphatidylinositol_phosphate_binding;phosphatidylinositol-5-phosphate_binding;phosphatidylinositol-3-phosphate_binding;phosphatidylinositol-4-phosphate_binding	-2.61631	-1.85195
ENSG00000171160	MORN4	MORN_repeat_containing_4	cytoplasm;cell_projection;protein_binding;stereocilium;response_to_axon_injury;stereocilium_tip;filopodium_tip	-2.85038	-1.84826
ENSG00000117519	CNN3	calponin_3	cytosol;actin_binding;focal_adhesion;actin_cytoskeleton;calmodulin_binding;actomyosin_structure_organization;cytoskeleton;cadherin_binding_involved_in_cell-cell_adhesion;cell-cell_adhesion;adherens_junction;epithelial_cell_differentiation;protein_binding	-2.05831	-1.84659
ENSG00000177640	CASC2	cancer_susceptibility_2	?	-2.04676	-1.83115
ENSG00000198155	ZNF876P	zinc_finger_protein_876,_pseudogene	?	-1.36727	-1.82972
ENSG00000170396	ZNF804A	zinc_finger_protein_804A	nucleus;cytoplasm;metal_ion_binding;plasma_membrane;growth_cone;dendritic_spine;molecular_function;positive_regulation_of_gene_expression;postsynapse;positive_regulation_of_neuron_projection_development;neuronal_cell_body;regulation_of_neuron_projection_development;dendritic_shaft;positive_regulation_of_dendritic_spine_maintenance;axon;presynapse;dendritic_microtubule	-2.53615	-1.82874
ENSG00000112893	MAN2A1	mannosidase_alpha_class_2A_member_1	membrane;integral_component_of_membrane;Golgi_apparatus;metal_ion_binding;carbohydrate_binding;hydrolase_activity;catalytic_activity;carbohydrate_metabolic_process;Golgi_membrane;metabolic_process;protein_glycosylation;hydrolase_activity,_acting_on_glycosyl_bonds;alpha-mannosidase_activity;mannose_metabolic_process;N-glycan_processing;extracellular_exosome;Golgi_medial_cisterna;viral_protein_proc…	-1.22591	-1.81016
ENSG00000144036	EXOC6B	exocyst_complex_component_6B	intracellular_protein_transport;protein_transport;exocytosis;protein_binding;vesicle_tethering_involved_in_exocytosis;Golgi_to_plasma_membrane_transport;exocyst;mitotic_cytokinesis;vesicle_docking_involved_in_exocytosis;membrane_fission	-1.7	-1.80117
ENSG00000162711	NLRP3	NLR_family_pyrin_domain_containing_3	protein_binding;cytoplasm;nucleus;membrane;Golgi_apparatus;nucleotide_binding;ATP_binding;endoplasmic_reticulum;apoptotic_process;extracellular_region;cytosol;Golgi_membrane;signal_transduction;sequence-specific_DNA_binding;positive_regulation_of_transcription_by_RNA_polymerase_II;immune_system_process;innate_immune_response;inflammatory_response;identical_protein_binding;DNA-binding_transcriptio…	-1.5939	-1.79463
ENSG00000187164	SHTN1	shootin_1	cytoplasm;cytoskeleton;filopodium;cell_projection;protein_binding;perinuclear_region_of_cytoplasm;axon;perikaryon;lamellipodium;growth_cone;actin_filament_binding;axonogenesis;microtubule_cytoskeleton;microtubule_associated_complex;cadherin_binding;substrate-dependent_cell_migration,_cell_extension;Ras_protein_signal_transduction;Cdc42_protein_signal_transduction;netrin-activated_signaling_pathwa…	-3.16396	-1.79202
ENSG00000271484	ABI1P1	abl_interactor_1_pseudogene_1	?	-2.76796	-1.78642
ENSG00000118507	AKAP7	A-kinase_anchoring_protein_7	nucleus;cytoplasm;protein-containing_complex;nucleotide_binding;cytosol;protein_binding;biological_process;regulation_of_protein_kinase_A_signaling;protein_kinase_A_binding;protein_kinase_A_regulatory_subunit_binding;protein_kinase_binding;modulation_of_chemical_synaptic_transmission;hippocampal_mossy_fiber_to_CA3_synapse;membrane;kinase_activity;phosphorylation;plasma_membrane;apical_plasma_memb…	-1.83378	-1.77263
ENSG00000124374	PAIP2B	poly(A)_binding_protein_interacting_protein_2B	regulation_of_translation;negative_regulation_of_translational_initiation;cytoplasm;protein_binding;translation_repressor_activity,_mRNA_regulatory_element_binding;negative_regulation_of_translation;translation_repressor_activity	-2.14263	-1.77091
ENSG00000050730	TNIP3	TNFAIP3_interacting_protein_3	protein_binding;inflammatory_response;polyubiquitin_modification-dependent_protein_binding;regulation_of_transcription_by_RNA_polymerase_II;cellular_response_to_lipopolysaccharide;negative_regulation_of_I-kappaB_kinase/NF-kappaB_signaling;cytosol;toll-like_receptor_4_signaling_pathway;MyD88-independent_toll-like_receptor_signaling_pathway	-1.98989	-1.76057
ENSG00000134716	CYP2J2	cytochrome_P450_family_2_subfamily_J_member_2	membrane;metal_ion_binding;isomerase_activity;endoplasmic_reticulum;endoplasmic_reticulum_membrane;monooxygenase_activity;oxidoreductase_activity;intracellular_membrane-bounded_organelle;lipid_metabolic_process;fatty_acid_metabolic_process;iron_ion_binding;oxidoreductase_activity,_acting_on_paired_donors,_with_incorporation_or_reduction_of_molecular_oxygen;heme_binding;cytoplasm;oxidoreductase_ac…	-2.12032	-1.75704
ENSG00000181104	F2R	coagulation_factor_II_thrombin_receptor	protein_binding;membrane;integral_component_of_membrane;G_protein-coupled_receptor_activity;G_protein-coupled_receptor_signaling_pathway;plasma_membrane;late_endosome;signal_transduction;positive_regulation_of_I-kappaB_kinase/NF-kappaB_signaling;synapse;early_endosome;cell_surface;inflammatory_response;postsynaptic_membrane;blood_coagulation;hemostasis;G-protein_alpha-subunit_binding;thrombin-act…	-1.33758	-1.73492
ENSG00000223609	HBD	hemoglobin_subunit_delta	metal_ion_binding;heme_binding;oxygen_carrier_activity;oxygen_binding;oxygen_transport;hemoglobin_complex;protein_binding;cellular_oxidant_detoxification;cytosol;peroxidase_activity;blood_microparticle;haptoglobin_binding;organic_acid_binding;hydrogen_peroxide_catabolic_process;haptoglobin-hemoglobin_complex;hemoglobin_alpha_binding;membrane;integral_component_of_membrane	-4.709	-1.73483
ENSG00000153162	BMP6	bone_morphogenetic_protein_6	growth_factor_activity;extracellular_region;extracellular_space;cell_differentiation;positive_regulation_of_transcription_by_RNA_polymerase_II;cytokine_activity;cartilage_development;ossification;positive_regulation_of_cell_population_proliferation;BMP_signaling_pathway;SMAD_protein_signal_transduction;positive_regulation_of_gene_expression;positive_regulation_of_bone_mineralization;positive_regu…	-1.26757	-1.7333
ENSG00000114450	GNB4	G_protein_subunit_beta_4	signal_transduction;lysosomal_membrane;protein_binding;cytoplasm;G_protein-coupled_receptor_signaling_pathway;heterotrimeric_G-protein_complex;cytosol;extracellular_exosome;substantia_nigra_development;protein-containing_complex_binding;signaling_receptor_complex_adaptor_activity;cell_body;protein_folding	-1.44353	-1.73042
ENSG00000158856	DMTN	dematin_actin_binding_protein	?;cytoplasm;membrane;cytoplasmic_vesicle;plasma_membrane;actin_binding;actin_cytoskeleton_organization;cytoskeleton;cytosol;cell_projection;endomembrane_system;protein_binding;perinuclear_region_of_cytoplasm;cytoskeleton_organization;signaling_receptor_binding;actin_filament_capping;actin_filament_binding;regulation_of_actin_cytoskeleton_organization;actin_cytoskeleton;actin_filament_bundle_assem…	-1.4557	-1.7211
ENSG00000169330	MINAR1	membrane_integral_NOTCH2_associated_receptor_1	membrane;integral_component_of_membrane;plasma_membrane;protein_binding;angiogenesis;negative_regulation_of_cell_population_proliferation;negative_regulation_of_cell_growth;negative_regulation_of_angiogenesis;negative_regulation_of_TOR_signaling;negative_regulation_of_protein_ubiquitination;negative_regulation_of_neuron_projection_development	-0.995301	-1.71057
ENSG00000184226	PCDH9	protocadherin_9	membrane;integral_component_of_membrane;plasma_membrane;calcium_ion_binding;cell_adhesion;homophilic_cell_adhesion_via_plasma_membrane_adhesion_molecules;integral_component_of_plasma_membrane;growth_cone;cell-cell_contact_zone	-1.87534	-1.70717
ENSG00000120162	MOB3B	MOB_kinase_activator_3B	metal_ion_binding;protein_binding;nucleus;cytoplasm;activation_of_protein_kinase_activity;signal_transduction;positive_regulation_of_protein_phosphorylation;protein_kinase_activator_activity;regulation_of_hippo_signaling	-1.36623	-1.69057
ENSG00000154059	IMPACT	impact_RWD_domain_protein	cytoplasm;actin_binding;regulation_of_translation;cell_differentiation;protein_binding;negative_regulation_of_transcription_by_RNA_polymerase_II;nervous_system_development;molecular_function;biological_process;cellular_component;regulation_of_translational_initiation;negative_regulation_of_protein_phosphorylation;negative_regulation_of_protein-containing_complex_assembly;cellular_response_to_hydr…	-1.09906	-1.68143
ENSG00000162174	ASRGL1	asparaginase_and_isoaspartyl_peptidase_1	nucleus;cytoplasm;peptidase_activity;proteolysis;hydrolase_activity;asparaginase_activity;beta-aspartyl-peptidase_activity;photoreceptor_inner_segment;cytosol;asparagine_catabolic_process_via_L-aspartate	-7.99496	-1.67892
ENSG00000071054	MAP4K4	mitogen-activated_protein_kinase_kinase_kinase_kinase_4	nucleotide_binding;protein_kinase_activity;ATP_binding;protein_phosphorylation;cytoplasm;protein_serine/threonine_kinase_activity;protein_serine/threonine/tyrosine_kinase_activity;kinase_activity;transferase_activity;protein_serine_kinase_activity;phosphorylation;protein_binding;intracellular_signal_transduction;microtubule_binding;neuron_projection_morphogenesis;positive_regulation_of_cell_migra…	-1.63789	-1.6777
ENSG00000254709	IGLL5	immunoglobulin_lambda_like_polypeptide_5	extracellular_region;external_side_of_plasma_membrane;antigen_binding;immunoglobulin_receptor_binding;phagocytosis,_recognition;phagocytosis,_engulfment;complement_activation,_classical_pathway;defense_response_to_bacterium;innate_immune_response;B_cell_receptor_signaling_pathway;positive_regulation_of_B_cell_activation;immunoglobulin_complex,_circulating;extracellular_exosome	-2.26979	-1.67416
ENSG00000151229	SLC2A13	solute_carrier_family_2_member_13	membrane;integral_component_of_membrane;transmembrane_transporter_activity;transmembrane_transport;plasma_membrane;protein_binding;integral_component_of_plasma_membrane;cytoplasm;cell_body;protease_binding;transport_across_blood-brain_barrier;positive_regulation_of_amyloid-beta_formation;ATPase_binding;organelle_membrane;cell_periphery;myo-inositol_transport;astrocyte_end-foot;cell_projection;myo…	-0.921415	-1.67378
ENSG00000114248	LRRC31	leucine_rich_repeat_containing_31	protein_binding	-1.65338	-1.67312
ENSG00000185745	IFIT1	interferon_induced_protein_with_tetratricopeptide_repeats_1	protein_binding;cytoplasm;RNA_binding;cytosol;response_to_virus;immune_system_process;innate_immune_response;defense_response_to_virus;host_cell;negative_regulation_of_viral_genome_replication;regulation_of_defense_response_to_virus;positive_regulation_of_viral_genome_replication;negative_regulation_of_protein_binding;antiviral_innate_immune_response;cellular_response_to_exogenous_dsRNA;intracell…	-1.14135	-1.6642
ENSG00000153814	JAZF1	JAZF_zinc_finger_1	nucleoplasm;cytosol;fibrillar_center;negative_regulation_of_transcription_by_RNA_polymerase_II;transcription_corepressor_activity;nucleus;metal_ion_binding;lipid_metabolic_process;protein_binding;transcription_repressor_complex	-1.07558	-1.64767
ENSG00000246082	NUDT16L2P	nudix_hydrolase_16_like_2,_pseudogene	?	-2.30833	-1.63824
ENSG00000136237	RAPGEF5	Rap_guanine_nucleotide_exchange_factor_5	nucleoplasm;intracellular_signal_transduction;regulation_of_catalytic_activity;small_GTPase_mediated_signal_transduction;nuclear_body;guanyl-nucleotide_exchange_factor_activity;nucleus;nervous_system_development;plasma_membrane;positive_regulation_of_GTPase_activity;GTP-dependent_protein_binding;Ras_protein_signal_transduction	-0.85138	-1.62805
ENSG00000189223	PAX8-AS1	PAX8_antisense_RNA_1	?	-2.1438	-1.62092
ENSG00000205045	SLFN12L	schlafen_family_member_12_like	?;membrane;integral_component_of_membrane	-0.983384	-1.62063
ENSG00000239264	TXNDC5	thioredoxin_domain_containing_5	?;negative_regulation_of_apoptotic_process;endoplasmic_reticulum;protein_disulfide_isomerase_activity;endoplasmic_reticulum_lumen;protein_binding;extracellular_region;extracellular_exosome;lysosomal_lumen;azurophil_granule_lumen;apoptotic_cell_clearance	-1.10428	-1.60746
ENSG00000118515	SGK1	serum/glucocorticoid_regulated_kinase_1	nucleus;cytoplasm;nuclear_speck;membrane;nucleotide_binding;protein_kinase_activity;protein_serine/threonine_kinase_activity;protein_serine/threonine/tyrosine_kinase_activity;ATP_binding;kinase_activity;transferase_activity;protein_serine_kinase_activity;protein_phosphorylation;phosphorylation;endoplasmic_reticulum;endoplasmic_reticulum_membrane;cytosol;plasma_membrane;mitochondrion;apoptotic_pro…	-1.90526	-1.60451
ENSG00000155792	DEPTOR	DEP_domain_containing_MTOR_interacting_protein	intracellular_signal_transduction;negative_regulation_of_TOR_signaling;protein_binding;negative_regulation_of_protein_kinase_activity;negative_regulation_of_cell_size;regulation_of_extrinsic_apoptotic_signaling_pathway;negative_regulation_of_TORC2_signaling;negative_regulation_of_TORC1_signaling	-1.52118	-1.59627
ENSG00000135749	PCNX2	pecanex_2	membrane;integral_component_of_membrane;molecular_function;biological_process;cellular_component	-1.57342	-1.59592
ENSG00000117472	TSPAN1	tetraspanin_1	?;cytoplasm;membrane;integral_component_of_membrane;intracellular_membrane-bounded_organelle;nucleoplasm;plasma_membrane;lysosomal_membrane;cell_junction;protein_binding;lysosome;perinuclear_region_of_cytoplasm;vesicle;integral_component_of_plasma_membrane;extracellular_exosome;protein_stabilization	-2.14921	-1.59149
ENSG00000147231	RADX	RPA1_related_single_stranded_DNA_binding_protein,_X-linked	RNA_binding;nuclear_speck;DNA_binding;chromosome;protein_binding;single-stranded_DNA_binding;negative_regulation_of_double-strand_break_repair_via_homologous_recombination;replication_fork;regulation_of_DNA_repair	-2.1178	-1.58567
ENSG00000112796	ENPP5	ectonucleotide_pyrophosphatase/phosphodiesterase_family_member_5	membrane;integral_component_of_membrane;metal_ion_binding;plasma_membrane;hydrolase_activity;zinc_ion_binding;catalytic_activity;extracellular_region;cell_communication;NAD+_diphosphatase_activity	-0.955607	-1.56865
ENSG00000235989	MORC2-AS1	MORC2_antisense_RNA_1	?	-1.27044	-1.56498
ENSG00000116574	RHOU	ras_homolog_family_member_U	membrane;Golgi_apparatus;metal_ion_binding;nucleotide_binding;plasma_membrane;GTPase_activity;GTP_binding;regulation_of_catalytic_activity;focal_adhesion;small_GTPase_mediated_signal_transduction;cell_junction;Golgi_membrane;cell_projection;protein_binding;G1/S_transition_of_mitotic_cell_cycle;regulation_of_cell_shape;Rac_protein_signal_transduction;actin_cytoskeleton_organization;cytoskeleton_or…	-1.25259	-1.56037
ENSG00000165272	AQP3	aquaporin_3_(Gill_blood_group)	?;cytoplasm;membrane;integral_component_of_membrane;transmembrane_transport;nucleoplasm;plasma_membrane;protein_binding;channel_activity;basolateral_plasma_membrane;urea_transmembrane_transporter_activity;water_channel_activity;glycerol_channel_activity;water_transport;glycerol_transport;urea_transmembrane_transport;identical_protein_binding;cell-cell_junction;response_to_retinoic_acid;response_t…	-2.4946	-1.55622
ENSG00000142192	APP	amyloid_beta_precursor_protein	positive_regulation_of_inflammatory_response;protein_binding;negative_regulation_of_gene_expression;nucleus;cytoplasm;nervous_system_development;membrane;integral_component_of_membrane;serine-type_endopeptidase_inhibitor_activity;negative_regulation_of_endopeptidase_activity;Golgi_apparatus;clathrin-coated_pit;cytoplasmic_vesicle;metal_ion_binding;endoplasmic_reticulum;plasma_membrane;DNA_binding…	-1.1674	-1.55265
ENSG00000122507	BBS9	Bardet-Biedl_syndrome_9	cytoplasm;membrane;protein_transport;plasma_membrane;cilium;cytoskeleton;cell_projection;protein_binding;response_to_stimulus;cell_projection_organization;ciliary_membrane;microtubule_organizing_center;visual_perception;BBSome;cytosol;cilium_assembly;ciliary_transition_zone;molecular_function;protein_localization_to_cilium;centriolar_satellite;fat_cell_differentiation;pericentriolar_material	-1.76034	-1.55263
ENSG00000101638	ST8SIA5	ST8_alpha-N-acetyl-neuraminide_alpha-2,8-sialyltransferase_5	membrane;integral_component_of_membrane;Golgi_apparatus;transferase_activity;sialyltransferase_activity;glycosyltransferase_activity;protein_glycosylation;sialylation;lipid_metabolic_process;Golgi_membrane;protein_binding;N-glycan_processing;carbohydrate_metabolic_process;alpha-N-acetylneuraminate_alpha-2,8-sialyltransferase_activity;glycosphingolipid_biosynthetic_process;oligosaccharide_metaboli…	-2.80529	-1.54829
ENSG00000140465	CYP1A1	cytochrome_P450_family_1_subfamily_A_member_1	cytoplasm;membrane;metal_ion_binding;endoplasmic_reticulum;endoplasmic_reticulum_membrane;monooxygenase_activity;oxidoreductase_activity;intracellular_membrane-bounded_organelle;mitochondrion;mitochondrial_inner_membrane;lyase_activity;lipid_metabolic_process;fatty_acid_metabolic_process;steroid_biosynthetic_process;iron_ion_binding;oxidoreductase_activity,_acting_on_paired_donors,_with_incorpora…	-1.71698	-1.54035
ENSG00000164841	TMEM74	transmembrane_protein_74	?;membrane;integral_component_of_membrane;cytoplasmic_vesicle;autophagy;lysosomal_membrane;protein_binding;lysosome;autophagosome_membrane;macroautophagy	-1.76159	-1.54031
ENSG00000263961	RHEX	regulator_of_hemoglobinization_and_erythroid_cell_expansion	membrane;integral_component_of_membrane;plasma_membrane;cell_differentiation;protein_binding;erythrocyte_maturation;positive_regulation_of_erythrocyte_differentiation;erythropoietin_receptor_binding;erythropoietin-mediated_signaling_pathway;cellular_response_to_erythropoietin	-2.17529	-1.53044
ENSG00000243289	AGAP13P	ArfGAP_with_GTPase_domain,_ankyrin_repeat_and_PH_domain_13,_pseudogene	?	-1.78197	-1.5287
ENSG00000100629	CEP128	centrosomal_protein_128	?;cytoplasm;centriole;cytoskeleton;centrosome;microtubule_organizing_center;spindle_pole;centriolar_subdistal_appendage;protein_localization	-1.04054	-1.51793
ENSG00000163568	AIM2	absent_in_melanoma_2	activation_of_innate_immune_response;cellular_response_to_interferon-beta;nucleus;cytoplasm;nucleoplasm;cytosol;DNA_binding;mitochondrion;apoptotic_process;protein_binding;immune_system_process;innate_immune_response;inflammatory_response;tumor_necrosis_factor-mediated_signaling_pathway;identical_protein_binding;positive_regulation_of_interleukin-1_beta_production;negative_regulation_of_NF-kappaB…	-0.851992	-1.51188
ENSG00000165533	TTC8	tetratricopeptide_repeat_domain_8	BBSome;non-motile_cilium_assembly;protein_binding;cytoplasm;membrane;protein_transport;plasma_membrane;cilium;cytoskeleton;cell_projection;cell_projection_organization;ciliary_membrane;microtubule_organizing_center;ciliary_basal_body;cytosol;non-motile_cilium;centrosome;RNA_polymerase_II-specific_DNA-binding_transcription_factor_binding;cilium_assembly;establishment_of_planar_polarity;axon_guidan…	-1.88673	-1.50446
ENSG00000108679	LGALS3BP	galectin_3_binding_protein	membrane;scavenger_receptor_activity;endocytosis;cell_adhesion;extracellular_region;extracellular_space;protein_binding;extracellular_exosome;blood_microparticle;collagen-containing_extracellular_matrix;signal_transduction;cellular_defense_response;platelet_dense_granule_lumen	-1.35	-1.50367
ENSG00000188906	LRRK2	leucine_rich_repeat_kinase_2	?;protein_binding;cytoplasm;membrane;Golgi_apparatus;cytoplasmic_vesicle;intracellular_membrane-bounded_organelle;nucleotide_binding;protein_kinase_activity;protein_serine/threonine_kinase_activity;protein_serine/threonine/tyrosine_kinase_activity;ATP_binding;kinase_activity;transferase_activity;protein_serine_kinase_activity;protein_phosphorylation;phosphorylation;endoplasmic_reticulum;endoplasm…	-1.68939	-1.50333
ENSG00000166681	BEX3	brain_expressed_X-linked_3	nucleus;cytoplasm;metal_ion_binding;cytosol;apoptotic_process;protein_binding;identical_protein_binding;signaling_receptor_binding;signal_transduction;multicellular_organism_development;death_receptor_binding;nerve_growth_factor_receptor_binding;cysteine-type_endopeptidase_activator_activity_involved_in_apoptotic_process;activation_of_cysteine-type_endopeptidase_activity_involved_in_apoptotic_pro…	-5.45943	-1.49524
ENSG00000106733	NMRK1	nicotinamide_riboside_kinase_1	?;metal_ion_binding;nucleotide_binding;ATP_binding;kinase_activity;transferase_activity;phosphorylation;protein_binding;NAD_biosynthetic_process;pyridine_nucleotide_biosynthetic_process;cytoplasm;cytosol;NAD_metabolic_process;ribosylnicotinamide_kinase_activity;ribosylnicotinate_kinase_activity	-0.835326	-1.49207
ENSG00000137393	RNF144B	ring_finger_protein_144B	cytoplasm;membrane;integral_component_of_membrane;metal_ion_binding;transferase_activity;negative_regulation_of_apoptotic_process;mitochondrion;protein_ubiquitination;apoptotic_process;ubiquitin-protein_transferase_activity;protein_binding;mitochondrial_membrane;ubiquitin-dependent_protein_catabolic_process;ubiquitin_protein_ligase_activity;protein_polyubiquitination;ubiquitin_ligase_complex;cyto…	-1.34062	-1.49193
ENSG00000235501	CNN3-DT	CNN3_divergent_transcript	?	-2.46999	-1.49017
ENSG00000116675	DNAJC6	DnaJ_heat_shock_protein_family_(Hsp40)_member_C6	?;phosphatase_activity;dephosphorylation;hydrolase_activity;presynapse;protein_dephosphorylation;phosphoprotein_phosphatase_activity;SH3_domain_binding;protein_tyrosine_phosphatase_activity;peptidyl-tyrosine_dephosphorylation;cytoplasm;intracellular_membrane-bounded_organelle;cytosol;postsynaptic_density;vesicle;clathrin_binding;clathrin-dependent_endocytosis;synaptic_vesicle_uncoating;clathrin_c…	-2.45113	-1.48847
ENSG00000062370	ZNF112	zinc_finger_protein_112	nucleus;metal_ion_binding;DNA_binding;regulation_of_transcription,_DNA-templated;positive_regulation_of_transcription_by_RNA_polymerase_II;regulation_of_transcription_by_RNA_polymerase_II;RNA_polymerase_II_cis-regulatory_region_sequence-specific_DNA_binding;DNA-binding_transcription_activator_activity,_RNA_polymerase_II-specific	-3.30103	-1.48828
ENSG00000142875	PRKACB	protein_kinase_cAMP-activated_catalytic_subunit_beta	nucleus;cytoplasm;membrane;nucleotide_binding;protein_kinase_activity;protein_serine/threonine_kinase_activity;protein_serine/threonine/tyrosine_kinase_activity;ATP_binding;kinase_activity;transferase_activity;protein_serine_kinase_activity;protein_phosphorylation;phosphorylation;plasma_membrane;ubiquitin_protein_ligase_binding;protein_binding;magnesium_ion_binding;AMP-activated_protein_kinase_ac…	-1.14987	-1.48684
ENSG00000168938	PPIC	peptidylprolyl_isomerase_C	cytoplasm;isomerase_activity;peptidyl-prolyl_cis-trans_isomerase_activity;protein_peptidyl-prolyl_isomerization;protein_folding;protein_binding;cyclosporin_A_binding;intracellular_membrane-bounded_organelle;extracellular_exosome	-2.37438	-1.48061
ENSG00000183439	TRIM61	tripartite_motif_containing_61	zinc_ion_binding;metal_ion_binding;cytoplasm;innate_immune_response;ubiquitin_protein_ligase_activity;protein_ubiquitination;regulation_of_gene_expression;protein_binding	-2.4391	-1.47501
ENSG00000139687	RB1	RB_transcriptional_corepressor_1	?;nucleus;cell_cycle;regulation_of_transcription_by_RNA_polymerase_II;chromatin_organization;intracellular_organelle;regulation_of_cell_cycle;protein_binding;DNA_binding;ubiquitin_protein_ligase_binding;negative_regulation_of_transcription,_DNA-templated;regulation_of_transcription,_DNA-templated;PML_body;enzyme_binding;RNA_polymerase_II-specific_DNA-binding_transcription_factor_binding;DNA-bindi…	-1.07237	-1.46764
ENSG00000124491	F13A1	coagulation_factor_XIII_A_chain	cytoplasm;metal_ion_binding;transferase_activity;acyltransferase_activity;extracellular_region;protein_binding;blood_coagulation;hemostasis;protein-glutamine_gamma-glutamyltransferase_activity;peptide_cross-linking;blood_microparticle;collagen-containing_extracellular_matrix;blood_coagulation,_fibrin_clot_formation;platelet_alpha_granule_lumen;extracellular_space;transferase_complex	-1.10388	-1.46394
ENSG00000169715	MT1E	metallothionein_1E	nucleus;cytoplasm;metal_ion_binding;zinc_ion_binding;protein_binding;negative_regulation_of_growth;cellular_zinc_ion_homeostasis;detoxification_of_copper_ion;cellular_response_to_cadmium_ion;cellular_response_to_copper_ion;cellular_response_to_zinc_ion;cellular_response_to_metal_ion	-2.00573	-1.43828
ENSG00000163606	CD200R1	CD200_receptor_1	membrane;integral_component_of_membrane;plasma_membrane;extracellular_region;protein_binding;external_side_of_plasma_membrane;signaling_receptor_activity;regulation_of_neuroinflammatory_response;cell_surface;receptor_complex;negative_regulation_of_neuroinflammatory_response;intracellular_signal_transduction;negative_regulation_of_neuron_death;heterotypic_cell-cell_adhesion;negative_regulation_of_…	-1.10239	-1.43535
ENSG00000102870	ZNF629	zinc_finger_protein_629	nucleus;metal_ion_binding;DNA_binding;positive_regulation_of_transcription_by_RNA_polymerase_II;protein_binding;regulation_of_transcription_by_RNA_polymerase_II;RNA_polymerase_II_cis-regulatory_region_sequence-specific_DNA_binding;DNA-binding_transcription_activator_activity,_RNA_polymerase_II-specific	-1.81601	-1.43152
ENSG00000008311	AASS	aminoadipate-semialdehyde_synthase	intracellular_membrane-bounded_organelle;oxidoreductase_activity;mitochondrion;catalytic_activity;metabolic_process;L-lysine_catabolic_process_to_acetyl-CoA_via_saccharopine;cytoplasm;mitochondrial_matrix;saccharopine_dehydrogenase_(NADP+,_L-lysine-forming)_activity;saccharopine_dehydrogenase_(NAD+,_L-glutamate-forming)_activity;cytosol;nucleus;negative_regulation_of_transcription_by_RNA_polymera…	-2.1495	-1.42873
ENSG00000111254	AKAP3	A-kinase_anchoring_protein_3	protein_binding;nucleus;cytoplasmic_vesicle;cellular_anatomical_entity;acrosomal_vesicle;cytoplasm;sperm_principal_piece;sperm_midpiece;single_fertilization;protein_localization;protein_kinase_A_binding;acrosome_reaction;blastocyst_hatching;transmembrane_receptor_protein_serine/threonine_kinase_signaling_pathway;motile_cilium;sperm_fibrous_sheath	-1.87893	-1.42692
ENSG00000164695	CHMP4C	charged_multivesicular_body_protein_4C	cytoplasm;membrane;protein_transport;endosome;cytosol;protein_homodimerization_activity;protein_binding;late_endosome_membrane;nucleus_organization;vacuolar_transport;midbody_abscission;negative_regulation_of_cytokinesis;macroautophagy;multivesicular_body_assembly;viral_budding_via_host_ESCRT_complex;Flemming_body;cytoplasmic_side_of_plasma_membrane;kinetochore;late_endosome_to_vacuole_transport_…	-2.59784	-1.41662
ENSG00000270112	ST8SIA5-DT	ST8SIA5_divergent_transcript	?	-2.47984	-1.40955
ENSG00000105851	PIK3CG	phosphatidylinositol-4,5-bisphosphate_3-kinase_catalytic_subunit_gamma	cytoplasm;membrane;nucleotide_binding;protein_serine/threonine_kinase_activity;protein_serine/threonine/tyrosine_kinase_activity;ATP_binding;kinase_activity;transferase_activity;protein_serine_kinase_activity;phosphorylation;cytosol;plasma_membrane;lipid_metabolic_process;chemotaxis;G_protein-coupled_receptor_signaling_pathway;protein_binding;protein_kinase_activity;immune_system_process;innate_i…	-0.857181	-1.40875
ENSG00000138823	MTTP	microsomal_triglyceride_transfer_protein	Golgi_apparatus;endoplasmic_reticulum;cytosol;lipid_transport;protein_binding;lipid_binding;intermembrane_lipid_transfer;phospholipid_transporter_activity;basolateral_plasma_membrane;lipid_transporter_activity;sterol_transport;ceramide_1-phosphate_transfer_activity;ceramide_1-phosphate_transport;triglyceride_transport;endoplasmic_reticulum_lumen;protein_heterodimerization_activity;lipid_metabolic…	-1.94357	-1.40439
ENSG00000135678	CPM	carboxypeptidase_M	membrane;integral_component_of_membrane;zinc_ion_binding;proteolysis;metallocarboxypeptidase_activity;metal_ion_binding;plasma_membrane;peptidase_activity;hydrolase_activity;cell_surface;metallopeptidase_activity;anchored_component_of_membrane;carboxypeptidase_activity;extracellular_space;extracellular_region;extracellular_exosome;anatomical_structure_morphogenesis;peptide_metabolic_process;prote…	-1.28751	-1.39818
ENSG00000140284	SLC27A2	solute_carrier_family_27_member_2	membrane;integral_component_of_membrane;nucleotide_binding;ATP_binding;endoplasmic_reticulum;endoplasmic_reticulum_membrane;plasma_membrane;intracellular_membrane-bounded_organelle;lipid_metabolic_process;fatty_acid_metabolic_process;fatty_acid_beta-oxidation;endoplasmic_reticulum_lumen;peroxisome;ligase_activity;integral_component_of_endoplasmic_reticulum_membrane;long-chain_fatty_acid-CoA_ligas…	-1.06912	-1.38938
ENSG00000198208	RPS6KL1	ribosomal_protein_S6_kinase_like_1	nucleotide_binding;protein_kinase_activity;protein_serine/threonine_kinase_activity;protein_serine/threonine/tyrosine_kinase_activity;ATP_binding;kinase_activity;transferase_activity;protein_serine_kinase_activity;protein_phosphorylation;phosphorylation;ribosome	-2.44273	-1.38635
ENSG00000244682	FCGR2C	Fc_fragment_of_IgG_receptor_IIc_(gene/pseudogene)	?	-1.27197	-1.36496
ENSG00000272602	ZNF595	zinc_finger_protein_595	nucleus;metal_ion_binding;DNA_binding;regulation_of_transcription,_DNA-templated;protein_binding;regulation_of_transcription_by_RNA_polymerase_II;DNA-binding_transcription_factor_activity,_RNA_polymerase_II-specific;RNA_polymerase_II_cis-regulatory_region_sequence-specific_DNA_binding	-1.07915	-1.35548
ENSG00000137502	RAB30	RAB30,_member_RAS_oncogene_family	cytoplasm;membrane;Golgi_apparatus;intracellular_membrane-bounded_organelle;nucleotide_binding;GTPase_activity;GTP_binding;Rab_protein_signal_transduction;protein_binding;trans-Golgi_network;Golgi_organization;Golgi_membrane;Golgi_cisterna;cis-Golgi_network;Golgi_stack	-0.792253	-1.34833
ENSG00000228340	MIR646HG	MIR646_host_gene	?	-4.21461	-1.34373
ENSG00000125245	GPR18	G_protein-coupled_receptor_18	membrane;integral_component_of_membrane;cytoplasmic_vesicle_membrane;cytoplasmic_vesicle;G_protein-coupled_receptor_activity;G_protein-coupled_receptor_signaling_pathway;plasma_membrane;signal_transduction;integral_component_of_plasma_membrane;CD8-positive,_alpha-beta_intraepithelial_T_cell_differentiation;CD8-positive,_gamma-delta_intraepithelial_T_cell_differentiation;negative_regulation_of_leu…	-1.28652	-1.34329
ENSG00000021826	CPS1	carbamoyl-phosphate_synthase_1	nucleus;nucleotide_binding;ATP_binding;nucleolus;mitochondrion;metal_ion_binding;catalytic_activity;ligase_activity;metabolic_process;protein_binding;nitrogen_compound_metabolic_process;proteolysis;carbamoyl-phosphate_synthase_(glutamine-hydrolyzing)_activity;'de_novo'_pyrimidine_nucleobase_biosynthetic_process;glutamine_metabolic_process;cellular_nitrogen_compound_metabolic_process;urea_cycle;cy…	-3.32247	-1.339
ENSG00000164440	TXLNB	taxilin_beta	protein_binding;syntaxin_binding;cytoplasm	-1.48709	-1.33045
ENSG00000126010	GRPR	gastrin_releasing_peptide_receptor	membrane;integral_component_of_membrane;G_protein-coupled_receptor_activity;G_protein-coupled_receptor_signaling_pathway;plasma_membrane;signal_transduction;neuropeptide_signaling_pathway;integral_component_of_plasma_membrane;neuropeptide_receptor_activity;G_protein-coupled_peptide_receptor_activity;social_behavior;phospholipase_C-activating_G_protein-coupled_receptor_signaling_pathway;neuropepti…	-2.23449	-1.32918
ENSG00000166432	ZMAT1	zinc_finger_matrin-type_1	nucleus;nucleic_acid_binding;zinc_ion_binding;metal_ion_binding;DNA_binding	-1.68375	-1.3232
ENSG00000177675	CD163L1	CD163_molecule_like_1	membrane;integral_component_of_membrane;plasma_membrane;extracellular_region;scavenger_receptor_activity;external_side_of_plasma_membrane;endocytosis	-4.56299	-1.31726
ENSG00000174628	IQCK	IQ_motif_containing_K	?	-1.71943	-1.30735
ENSG00000130340	SNX9	sorting_nexin_9	intracellular_protein_transport;cytosol;plasma_membrane;endocytosis;phosphatidylinositol_binding;mitotic_cytokinesis;protein_binding;membrane;protein_transport;cytoplasmic_vesicle_membrane;cytoplasmic_vesicle;mitotic_cell_cycle;cytoplasm;Golgi_apparatus;cell_cycle;ubiquitin_protein_ligase_binding;cell_division;cell_projection;protein_homodimerization_activity;trans-Golgi_network;lipid_binding;ruf…	-0.969026	-1.29475
ENSG00000115008	IL1A	interleukin_1_alpha	extracellular_space;cytoplasm;extracellular_region;cytosol;protein_binding;immune_response;inflammatory_response;cytokine_activity;interleukin-1_receptor_binding;positive_regulation_of_cell_division;cellular_response_to_lipopolysaccharide;positive_regulation_of_gene_expression;cytokine-mediated_signaling_pathway;copper_ion_binding;fever_generation;positive_regulation_of_interleukin-6_production;p…	-2.60482	-1.29031
ENSG00000153157	SYCP2L	synaptonemal_complex_protein_2_like	nucleus;nucleoplasm;chromosome;chromosome,_centromeric_region;condensed_chromosome,_centromeric_region;lateral_element;meiotic_nuclear_division;negative_regulation_of_cell_death	-1.82793	-1.2869
ENSG00000188171	ZNF626	zinc_finger_protein_626	nucleus;metal_ion_binding;DNA_binding;regulation_of_transcription,_DNA-templated;regulation_of_transcription_by_RNA_polymerase_II;DNA-binding_transcription_factor_activity,_RNA_polymerase_II-specific;RNA_polymerase_II_cis-regulatory_region_sequence-specific_DNA_binding	-0.964966	-1.28355
ENSG00000113369	ARRDC3	arrestin_domain_containing_3	cytoplasm;membrane;plasma_membrane;endosome;protein_binding;lysosome;early_endosome;protein_transport;negative_regulation_of_cold-induced_thermogenesis;positive_regulation_of_ubiquitin-protein_transferase_activity;beta-3_adrenergic_receptor_binding;temperature_homeostasis;negative_regulation_of_heat_generation;skin_development;fat_pad_development;negative_regulation_of_adenylate_cyclase-activatin…	-1.03824	-1.27872
ENSG00000115738	ID2	inhibitor_of_DNA_binding_2	cytoplasm;nucleus;protein-containing_complex;protein_dimerization_activity;regulation_of_lipid_metabolic_process;protein_binding;negative_regulation_of_transcription,_DNA-templated;positive_regulation_of_transcription,_DNA-templated;rhythmic_process;negative_regulation_of_gene_expression;circadian_regulation_of_gene_expression;negative_regulation_of_transcription_by_RNA_polymerase_II;cell_differe…	-1.30074	-1.27464
ENSG00000188404	SELL	selectin_L	membrane;integral_component_of_membrane;metal_ion_binding;plasma_membrane;carbohydrate_binding;calcium_ion_binding;cell_adhesion;protein_binding;integral_component_of_plasma_membrane;leukocyte_migration;secretory_granule_membrane;heparin_binding;protease_binding;leukocyte_cell-cell_adhesion;leukocyte_tethering_or_rolling;glycosphingolipid_binding;oligosaccharide_binding;calcium-dependent_cell-cel…	-0.98498	-1.27349
ENSG00000144821	MYH15	myosin_heavy_chain_15	extraocular_skeletal_muscle_development;ATP_binding;actin_filament_binding;cytoskeletal_motor_activity;myosin_complex;cytoplasm;intracellular_membrane-bounded_organelle;nucleotide_binding;cytosol;actin_binding;calmodulin_binding;myosin_filament;myofibril	-1.27162	-1.27175
ENSG00000173334	TRIB1	tribbles_pseudokinase_1	cytoplasm;nucleus;protein_binding;protein_kinase_inhibitor_activity;regulation_of_MAP_kinase_activity;cytosol;response_to_lipopolysaccharide;RNA_polymerase_II-specific_DNA-binding_transcription_factor_binding;negative_regulation_of_DNA-binding_transcription_factor_activity;negative_regulation_of_protein_kinase_activity;positive_regulation_of_proteasomal_ubiquitin-dependent_protein_catabolic_proce…	-0.666363	-1.2629
ENSG00000184227	ACOT1	acyl-CoA_thioesterase_1	cytoplasm;hydrolase_activity;lipid_metabolic_process;fatty_acid_metabolic_process;cytosol;thiolester_hydrolase_activity;carboxylic_ester_hydrolase_activity;acyl-CoA_metabolic_process;palmitoyl-CoA_hydrolase_activity;acyl-CoA_hydrolase_activity;myristoyl-CoA_hydrolase_activity;very_long-chain_fatty_acid_metabolic_process;long-chain_fatty_acid_metabolic_process	-1.9415	-1.25921
ENSG00000137941	TTLL7	tubulin_tyrosine_ligase_like_7	?;cytoplasm;metal_ion_binding;nucleotide_binding;ATP_binding;cilium;cytoskeleton;cell_differentiation;cell_projection;dendrite;cellular_protein_modification_process;microtubule;ligase_activity;nervous_system_development;perikaryon;microtubule_cytoskeleton_organization;cytosol;tubulin_binding;tubulin-glutamic_acid_ligase_activity;protein_polyglutamylation;alpha-tubulin_binding;beta-tubulin_binding	-2.52538	-1.25763
ENSG00000116106	EPHA4	EPH_receptor_A4	?;membrane;integral_component_of_membrane;nucleotide_binding;protein_kinase_activity;protein_serine/threonine/tyrosine_kinase_activity;ATP_binding;kinase_activity;transferase_activity;protein_phosphorylation;phosphorylation;plasma_membrane;protein_tyrosine_kinase_activity;transmembrane_receptor_protein_tyrosine_kinase_activity;ephrin_receptor_activity;transmembrane_receptor_protein_tyrosine_kinas…	-2.0811	-1.25038
ENSG00000198018	ENTPD7	ectonucleoside_triphosphate_diphosphohydrolase_7	membrane;integral_component_of_membrane;cytoplasmic_vesicle_membrane;cytoplasmic_vesicle;metal_ion_binding;hydrolase_activity;GTPase_activity;nucleobase-containing_small_molecule_catabolic_process;Golgi_apparatus;GTP_metabolic_process;endocytic_vesicle_membrane;guanosine-diphosphatase_activity;nucleoside-diphosphatase_activity;uridine-diphosphatase_activity;nucleoside_diphosphate_catabolic_proces…	-1.1611	-1.24698
ENSG00000057657	PRDM1	PR/SET_domain_1	nucleus;cytoplasm;metal_ion_binding;transferase_activity;methyltransferase_activity;methylation;DNA_binding;DNA-binding_transcription_factor_activity;sequence-specific_DNA_binding;protein_binding;negative_regulation_of_transcription_by_RNA_polymerase_II;immune_system_process;innate_immune_response;RNA_polymerase_II_transcription_regulatory_region_sequence-specific_DNA_binding;adaptive_immune_resp…	-0.870635	-1.24439
ENSG00000125618	PAX8	paired_box_8	nucleus;nucleoplasm;DNA_binding;regulation_of_transcription,_DNA-templated;DNA-binding_transcription_factor_activity;cell_differentiation;positive_regulation_of_transcription_by_RNA_polymerase_II;protein_binding;positive_regulation_of_transcription,_DNA-templated;kidney_development;transcription,_DNA-templated;regulation_of_transcription_by_RNA_polymerase_II;DNA-binding_transcription_factor_activ…	-1.84105	-1.24309
ENSG00000163689	CFAP20DC	CFAP20_domain_containing	?	-2.85112	-1.23147
ENSG00000188848	BEND4	BEN_domain_containing_4	DNA_binding	-1.00151	-1.22836
ENSG00000119900	OGFRL1	opioid_growth_factor_receptor_like_1	membrane;signaling_receptor_activity;opioid_growth_factor_receptor_activity	-1.18339	-1.21804
ENSG00000173930	SLCO4C1	solute_carrier_organic_anion_transporter_family_member_4C1	membrane;integral_component_of_membrane;transmembrane_transporter_activity;transmembrane_transport;plasma_membrane;ion_transport;cell_differentiation;basolateral_plasma_membrane;spermatogenesis;integral_component_of_plasma_membrane;extracellular_exosome;specific_granule_membrane;sodium-independent_organic_anion_transmembrane_transporter_activity;sodium-independent_organic_anion_transport;azurophi…	-1.56099	-1.21769
ENSG00000169435	RASSF6	Ras_association_domain_family_member_6	apoptotic_process;signal_transduction;regulation_of_apoptotic_process;protein_binding	-1.68875	-1.21501
ENSG00000076067	RBMS2	RNA_binding_motif_single_stranded_interacting_protein_2	nucleus;nucleic_acid_binding;RNA_binding;cytosol;mRNA_3'-UTR_binding;ribonucleoprotein_complex;poly(A)_binding;RNA_processing;poly(U)_RNA_binding	-1.1904	-1.21177
ENSG00000074706	IPCEF1	interaction_protein_for_cytohesin_exchange_factors_1	?;cytoplasm;membrane;plasma_membrane;protein_binding;cellular_oxidant_detoxification;peroxidase_activity;oxygen_carrier_activity;oxygen_transport;response_to_oxidative_stress	-1.38684	-1.20465
ENSG00000175857	GAPT	GRB2_binding_adaptor_protein,_transmembrane	membrane;integral_component_of_membrane;Golgi_apparatus;intracellular_membrane-bounded_organelle;plasma_membrane;B_cell_activation;B_cell_homeostasis;B_cell_proliferation_involved_in_immune_response	-1.17663	-1.20114
ENSG00000181722	ZBTB20	zinc_finger_and_BTB_domain_containing_20	nucleus;cytoplasm;metal_ion_binding;nucleoplasm;DNA_binding;nuclear_body;regulation_of_transcription_by_RNA_polymerase_II;DNA-binding_transcription_repressor_activity,_RNA_polymerase_II-specific;RNA_polymerase_II_cis-regulatory_region_sequence-specific_DNA_binding;transcription_cis-regulatory_region_binding;sequence-specific_double-stranded_DNA_binding;lipid_homeostasis;positive_regulation_of_gly…	-1.04688	-1.20083
ENSG00000074657	ZNF532	zinc_finger_protein_532	nucleus;metal_ion_binding;DNA_binding	-1.52189	-1.19484
ENSG00000198440	ZNF583	zinc_finger_protein_583	?;regulation_of_transcription,_DNA-templated;nucleus;metal_ion_binding;DNA_binding;regulation_of_transcription_by_RNA_polymerase_II;DNA-binding_transcription_factor_activity,_RNA_polymerase_II-specific;RNA_polymerase_II_cis-regulatory_region_sequence-specific_DNA_binding	-1.49442	-1.19484
ENSG00000138400	MDH1B	malate_dehydrogenase_1B	oxidoreductase_activity;tricarboxylic_acid_cycle;catalytic_activity;oxidoreductase_activity,_acting_on_the_CH-OH_group_of_donors,_NAD_or_NADP_as_acceptor;malate_dehydrogenase_activity;malate_metabolic_process;NADH_metabolic_process;L-malate_dehydrogenase_activity;oxaloacetate_metabolic_process	-2.53827	-1.18003
ENSG00000177409	SAMD9L	sterile_alpha_motif_domain_containing_9_like	endosome;early_endosome;cytoplasm;protein_binding	-0.784351	-1.17944
ENSG00000076258	FMO4	flavin_containing_dimethylaniline_monoxygenase_4	?;membrane;integral_component_of_membrane;endoplasmic_reticulum;endoplasmic_reticulum_membrane;monooxygenase_activity;N,N-dimethylaniline_monooxygenase_activity;oxidoreductase_activity;flavin_adenine_dinucleotide_binding;NADP_binding;intracellular_membrane-bounded_organelle;protein_binding;xenobiotic_catabolic_process	-1.09392	-1.17924
ENSG00000118985	ELL2	elongation_factor_for_RNA_polymerase_II_2	nucleus;nucleoplasm;transcription_elongation_from_RNA_polymerase_II_promoter;protein_binding;transcription_elongation_factor_complex;positive_regulation_of_transcription_elongation_from_RNA_polymerase_II_promoter;cis-regulatory_region_sequence-specific_DNA_binding;snRNA_transcription_by_RNA_polymerase_II;euchromatin	-0.723676	-1.17141
ENSG00000119636	BBOF1	basal_body_orientation_factor_1	cytoplasm;cilium;cytoskeleton;cell_projection;ciliary_basal_body;motile_cilium_assembly	-1.50153	-1.16968
ENSG00000115355	CCDC88A	coiled-coil_domain_containing_88A	cytoplasm;membrane;Golgi_apparatus;cytoplasmic_vesicle;endoplasmic_reticulum;plasma_membrane;actin_binding;centriole;cytoskeleton;cytosol;cell_projection;protein_homodimerization_activity;guanyl-nucleotide_exchange_factor_activity;protein_binding;DNA_replication;nervous_system_development;cell_projection_organization;lamellipodium;cell_migration;microtubule_binding;phosphatidylinositol_binding;re…	-1.04296	-1.16966
ENSG00000168785	TSPAN5	tetraspanin_5	membrane;integral_component_of_membrane;plasma_membrane;protein_binding;enzyme_binding;integral_component_of_plasma_membrane;protein_maturation;endoplasmic_reticulum_lumen;positive_regulation_of_Notch_signaling_pathway;protein_localization_to_plasma_membrane	-1.34867	-1.16462
ENSG00000149548	CCDC15	coiled-coil_domain_containing_15	?;centrosome	-0.931562	-1.16387
ENSG00000149218	ENDOD1	endonuclease_domain_containing_1	nucleic_acid_binding;membrane;hydrolase_activity;metal_ion_binding;extracellular_region;nucleic_acid_phosphodiester_bond_hydrolysis;nuclease_activity;protein_binding;endonuclease_activity;cytosol;extracellular_exosome	-0.774583	-1.1586
ENSG00000240891	PLCXD2	phosphatidylinositol_specific_phospholipase_C_X_domain_containing_2	lipid_metabolic_process;phosphoric_diester_hydrolase_activity;nucleus;hydrolase_activity;lipid_catabolic_process;signal_transduction	-0.845459	-1.15279
ENSG00000158234	FAIM	Fas_apoptotic_inhibitory_molecule	?;cytoplasm;negative_regulation_of_apoptotic_process;apoptotic_process;protein_binding;I-kappaB_kinase/NF-kappaB_signaling;negative_regulation_of_extrinsic_apoptotic_signaling_pathway_via_death_domain_receptors;positive_regulation_of_neurogenesis	-1.7351	-1.14866
ENSG00000116885	OSCP1	organic_solute_carrier_partner_1	?;cytoplasm;membrane;plasma_membrane;basal_plasma_membrane;xenobiotic_detoxification_by_transmembrane_export_across_the_plasma_membrane;transmembrane_transporter_activity	-1.47456	-1.14694
ENSG00000124145	SDC4	syndecan_4	membrane;integral_component_of_membrane;extracellular_region;protein_binding;plasma_membrane;identical_protein_binding;integral_component_of_plasma_membrane;extracellular_exosome;cell_migration;cell_surface;lysosomal_lumen;Golgi_lumen;positive_regulation_of_exosomal_secretion;positive_regulation_of_extracellular_exosome_assembly;thrombospondin_receptor_activity;fibronectin_binding;protein_kinase_…	-1.69366	-1.14335
ENSG00000135127	BICDL1	BICD_family_like_cargo_adaptor_1	cytoplasm;small_GTPase_binding;dynactin_binding;neuron_projection_development;Golgi_to_secretory_granule_transport;centrosome;cytoskeleton;nervous_system_development;microtubule_organizing_center;vesicle_transport_along_microtubule	-1.40581	-1.13732
ENSG00000138587	MNS1	meiosis_specific_nuclear_structural_1	?;nucleus;cytoplasm;cilium;motile_cilium;cytoskeleton;cell_projection;protein_binding;meiotic_cell_cycle;axoneme;identical_protein_binding;cilium_organization;spermatogenesis;sperm_axoneme_assembly;positive_regulation_of_cilium_assembly;left/right_axis_specification;nuclear_envelope;intermediate_filament;sperm_flagellum	-1.2579	-1.13513
ENSG00000052795	FNIP2	folliculin_interacting_protein_2	cytoplasm;membrane;cytosol;lysosomal_membrane;cellular_response_to_DNA_damage_stimulus;protein_binding;lysosome;negative_regulation_of_transcription_by_RNA_polymerase_II;protein_phosphorylation;centriolar_satellite;positive_regulation_of_peptidyl-serine_phosphorylation;positive_regulation_of_protein-containing_complex_assembly;chaperone_binding;regulation_of_protein_phosphorylation;intrinsic_apop…	-1.00127	-1.1309
ENSG00000133134	BEX2	brain_expressed_X-linked_2	nucleus;cytoplasm;cell_cycle;apoptotic_process;protein_binding;regulation_of_cell_cycle;regulation_of_apoptotic_process;signaling_receptor_binding;signal_transduction	-2.43159	-1.12886
ENSG00000134955	SLC37A2	solute_carrier_family_37_member_2	membrane;integral_component_of_membrane;transmembrane_transporter_activity;transmembrane_transport;endoplasmic_reticulum;endoplasmic_reticulum_membrane;antiporter_activity;carbohydrate_transport;integral_component_of_endoplasmic_reticulum_membrane;extracellular_exosome;glucose-6-phosphate_transport;glucose_6-phosphate:inorganic_phosphate_antiporter_activity;phosphate_ion_transmembrane_transport	-1.21873	-1.12708
ENSG00000126970	ZC4H2	zinc_finger_C4H2-type_containing	nucleus;cytoplasm;membrane;metal_ion_binding;plasma_membrane;cell_junction;cell_differentiation;protein_binding;synapse;nervous_system_development;postsynaptic_membrane;protein-containing_complex;neuromuscular_junction_development;positive_regulation_of_neuron_differentiation;spinal_cord_motor_neuron_differentiation;positive_regulation_of_DNA-binding_transcription_factor_activity;protein_monoubiq…	-1.06561	-1.12333
ENSG00000267508	ZNF285	zinc_finger_protein_285	nucleus;metal_ion_binding;DNA_binding;regulation_of_transcription,_DNA-templated;protein_binding;regulation_of_transcription_by_RNA_polymerase_II;DNA-binding_transcription_factor_activity,_RNA_polymerase_II-specific;RNA_polymerase_II_cis-regulatory_region_sequence-specific_DNA_binding	-2.24895	-1.12272
ENSG00000188681	TEKT4P2	tektin_4_pseudogene_2	?	-1.77762	-1.1214
ENSG00000198816	ZNF358	zinc_finger_protein_358	?;nucleus;metal_ion_binding;DNA_binding;regulation_of_transcription_by_RNA_polymerase_II;RNA_polymerase_II_cis-regulatory_region_sequence-specific_DNA_binding;DNA-binding_transcription_factor_activity;embryonic_forelimb_morphogenesis;stem_cell_population_maintenance;neural_tube_development	-2.9356	-1.11898
ENSG00000107104	KANK1	KN_motif_and_ankyrin_repeat_domains_1	nucleus;cytoplasm;membrane;plasma_membrane;actin_cytoskeleton_organization;cell_projection;protein_binding;positive_regulation_of_Wnt_signaling_pathway;positive_regulation_of_canonical_Wnt_signaling_pathway;ruffle_membrane;cytoskeleton;regulation_of_establishment_of_cell_polarity;beta-catenin_binding;negative_regulation_of_substrate_adhesion-dependent_cell_spreading;negative_regulation_of_cell_mi…	-1.87298	-1.11558
ENSG00000229676	ZNF492	zinc_finger_protein_492	nucleus;metal_ion_binding;DNA_binding;regulation_of_transcription,_DNA-templated;regulation_of_transcription_by_RNA_polymerase_II;DNA-binding_transcription_factor_activity,_RNA_polymerase_II-specific;RNA_polymerase_II_cis-regulatory_region_sequence-specific_DNA_binding	-1.91919	-1.11452
ENSG00000196189	SEMA4A	semaphorin_4A	semaphorin_receptor_binding;protein_binding;membrane;integral_component_of_membrane;plasma_membrane;cell_differentiation;immune_system_process;nervous_system_development;adaptive_immune_response;angiogenesis;extracellular_space;integral_component_of_plasma_membrane;positive_regulation_of_excitatory_synapse_assembly;chemorepellent_activity;neural_crest_cell_migration;axon_guidance;positive_regulat…	-1.07774	-1.11403
ENSG00000163093	BBS5	Bardet-Biedl_syndrome_5	?;cytoplasm;membrane;protein_transport;plasma_membrane;cilium;cytoskeleton;cell_projection;protein_binding;response_to_stimulus;cell_projection_organization;ciliary_membrane;microtubule_organizing_center;visual_perception;BBSome;ciliary_basal_body;cytosol;cilium_assembly;heart_looping;phosphatidylinositol-3-phosphate_binding;intracellular_transport;motile_cilium_assembly;RNA_polymerase_II-specifi…	-1.68488	-1.10698
ENSG00000162909	CAPN2	calpain_2	calcium_ion_binding;proteolysis;calcium-dependent_cysteine-type_endopeptidase_activity;regulation_of_cytoskeleton_organization;cytoplasm;membrane;metal_ion_binding;cytosol;plasma_membrane;peptidase_activity;cysteine-type_peptidase_activity;hydrolase_activity;focal_adhesion;dendrite;protein_binding;cellular_response_to_amino_acid_stimulus;extracellular_exosome;endoplasmic_reticulum;membrane_raft;G…	-0.807374	-1.09844
ENSG00000155903	RASA2	RAS_p21_protein_activator_2	?;cytoplasm;metal_ion_binding;intracellular_signal_transduction;signal_transduction;GTPase_activator_activity;perinuclear_region_of_cytoplasm;phospholipid_binding;regulation_of_GTPase_activity;negative_regulation_of_Ras_protein_signal_transduction;cytosol	-0.703243	-1.08759
ENSG00000158079	PTPDC1	protein_tyrosine_phosphatase_domain_containing_1	nucleoplasm;hydrolase_activity;phosphoprotein_phosphatase_activity;protein_dephosphorylation;protein_binding;phosphatase_activity;dephosphorylation;peptidyl-tyrosine_dephosphorylation;protein_tyrosine/serine/threonine_phosphatase_activity;cell_projection_organization;cytoplasm;cilium_assembly;protein_tyrosine_phosphatase_activity;smoothened_signaling_pathway	-1.33832	-1.07391
ENSG00000197629	MPEG1	macrophage_expressed_1	membrane;integral_component_of_membrane;cytoplasmic_vesicle_membrane;cytoplasmic_vesicle;extracellular_region;immune_system_process;innate_immune_response;phagocytic_vesicle;defense_response_to_bacterium;defense_response_to_Gram-positive_bacterium;defense_response_to_Gram-negative_bacterium;pore_formation_in_membrane_of_other_organism	-1.96612	-1.05368
ENSG00000132357	CARD6	caspase_recruitment_domain_family_member_6	regulation_of_apoptotic_process;apoptotic_process;protein_binding	-1.09774	-1.05318
ENSG00000198416	ZNF658B	zinc_finger_protein_658B_(pseudogene)	?	-1.12748	-1.05182
ENSG00000179630	LACC1	laccase_domain_containing_1	nucleus;cytoplasm;metal_ion_binding;transferase_activity;endoplasmic_reticulum;hydrolase_activity;peroxisome;protein_binding;immune_system_process;innate_immune_response;inflammatory_response;adenosine_deaminase_activity;purine-nucleoside_phosphorylase_activity;copper_ion_binding;S-methyl-5-thioadenosine_phosphorylase_activity;nucleotide-binding_oligomerization_domain_containing_2_signaling_pathw…	-1.29508	-1.0467
ENSG00000042317	SPATA7	spermatogenesis_associated_7	cytoplasm;nucleoplasm;cytosol;mitochondrion;cytoskeleton;cell_projection;response_to_stimulus;visual_perception;axoneme;protein_binding;ciliary_basal_body;microtubule_cytoskeleton_organization;microtubule_cytoskeleton;photoreceptor_outer_segment;protein_localization_to_photoreceptor_outer_segment;photoreceptor_cell_maintenance;photoreceptor_connecting_cilium;protein_localization_to_photoreceptor_…	-1.88926	-1.04287
ENSG00000080823	MOK	MOK_protein_kinase	?;protein_kinase_activity;ATP_binding;protein_phosphorylation;nucleotide_binding;nucleus;cytoplasm;metal_ion_binding;protein_serine/threonine_kinase_activity;protein_serine/threonine/tyrosine_kinase_activity;kinase_activity;transferase_activity;protein_serine_kinase_activity;phosphorylation;cilium;cell_projection;regulation_of_cell_cycle;intracellular_signal_transduction;cyclin-dependent_protein_…	-1.07545	-1.04164
ENSG00000065154	OAT	ornithine_aminotransferase	transferase_activity;nucleoplasm;mitochondrion;identical_protein_binding;catalytic_activity;mitochondrial_matrix;protein_binding;transaminase_activity;pyridoxal_phosphate_binding;L-proline_biosynthetic_process;cytoplasm;ornithine-oxo-acid_transaminase_activity;ornithine(lysine)_transaminase_activity;visual_perception;arginine_catabolic_process_to_proline_via_ornithine;arginine_catabolic_process_t…	-1.03522	-1.03958
ENSG00000171084	FAM86JP	family_with_sequence_similarity_86_member_J,_pseudogene	?	-1.28983	-1.02717
ENSG00000116981	NT5C1A	5'-nucleotidase,_cytosolic_IA	cytoplasm;nucleotide_binding;magnesium_ion_binding;hydrolase_activity;cytosol;protein_binding;dephosphorylation;nucleotide_metabolic_process;5'-nucleotidase_activity;adenosine_metabolic_process;nucleoside_metabolic_process;allantoin_metabolic_process;IMP_catabolic_process;dAMP_catabolic_process;AMP_catabolic_process;IMP_5'-nucleotidase_activity;purine_nucleoside_monophosphate_catabolic_process;dG…	-1.45624	-1.02365
ENSG00000225342	LRRK2-DT	LRRK2_divergent_transcript	?	-1.40969	-1.02049
ENSG00000145908	ZNF300	zinc_finger_protein_300	regulation_of_transcription,_DNA-templated;metal_ion_binding;nucleoplasm;nucleolus;nuclear_body;nucleus;DNA_binding;protein_binding;regulation_of_transcription_by_RNA_polymerase_II;DNA-binding_transcription_factor_activity,_RNA_polymerase_II-specific;RNA_polymerase_II_cis-regulatory_region_sequence-specific_DNA_binding;DNA-binding_transcription_activator_activity,_RNA_polymerase_II-specific;seque…	-1.7955	-1.01983
ENSG00000143156	NME7	NME/NM23_family_member_7	?;metal_ion_binding;nucleotide_binding;ATP_binding;kinase_activity;transferase_activity;phosphorylation;protein_binding;nucleoside_diphosphate_kinase_activity;nucleoside_diphosphate_phosphorylation;GTP_biosynthetic_process;UTP_biosynthetic_process;CTP_biosynthetic_process;nucleotide_metabolic_process;centrosome;cytosol	-1.41486	-1.01738
ENSG00000184307	ZDHHC23	zinc_finger_DHHC-type_palmitoyltransferase_23	membrane;integral_component_of_membrane;Golgi_apparatus;transferase_activity;acyltransferase_activity;palmitoyltransferase_activity;protein-cysteine_S-palmitoyltransferase_activity;Golgi_membrane;protein_binding;endoplasmic_reticulum;molecular_function;cellular_component;protein_targeting_to_membrane;protein_localization_to_plasma_membrane;peptidyl-L-cysteine_S-palmitoylation;protein_palmitoylati…	-1.03362	-1.00956
ENSG00000145287	PLAC8	placenta_associated_8	extracellular_region;positive_regulation_of_transcription_by_RNA_polymerase_II;azurophil_granule_lumen;positive_regulation_of_cold-induced_thermogenesis;chromatin_binding;positive_regulation_of_cell_population_proliferation;response_to_cold;negative_regulation_of_multicellular_organism_growth;defense_response_to_bacterium;negative_regulation_of_apoptotic_process;brown_fat_cell_differentiation	-1.03007	-1.00837
ENSG00000163536	SERPINI1	serpin_family_I_member_1	serine-type_endopeptidase_inhibitor_activity;negative_regulation_of_endopeptidase_activity;extracellular_space;cytoplasmic_vesicle;extracellular_region;perikaryon;peptidase_inhibitor_activity;negative_regulation_of_peptidase_activity;cytoplasmic_vesicle_lumen;positive_regulation_of_neuron_projection_development;regulation_of_cell_adhesion;secretory_granule_lumen;neuronal_cell_body;extracellular_e…	-0.933604	-1.00605
ENSG00000138646	HERC5	HECT_and_RLD_domain_containing_E3_ubiquitin_protein_ligase_5	RNA_binding;cytoplasm;transferase_activity;ubiquitin-protein_transferase_activity;protein_binding;perinuclear_region_of_cytoplasm;immune_system_process;innate_immune_response;defense_response_to_virus;cytosol;protein_ubiquitination;ISG15_transferase_activity;ISG15-protein_conjugation;ubiquitin_protein_ligase_activity;regulation_of_cyclin-dependent_protein_serine/threonine_kinase_activity;cyclin_b…	-0.670076	-0.995918
ENSG00000133138	TBC1D8B	TBC1_domain_family_member_8B	cytoplasm;calcium_ion_binding;cytosol;GTPase_activator_activity;vesicle-mediated_transport;protein_binding;activation_of_GTPase_activity;glomerular_filtration;regulation_of_catalytic_activity	-2.7577	-0.980324
ENSG00000107614	TRDMT1	tRNA_aspartic_acid_methyltransferase_1	transferase_activity;methyltransferase_activity;methylation;RNA_binding;cytoplasm;tRNA_processing;nucleoplasm;tRNA_methylation;tRNA_methyltransferase_activity;tRNA_(cytosine-5-)-methyltransferase_activity;response_to_amphetamine;tRNA_modification;tRNA_stabilization	-0.957094	-0.979851
ENSG00000179240	GVQW3	GVQW_motif_containing_3	?	-1.11228	-0.974942
ENSG00000026025	VIM	vimentin	cytoplasm;nucleus;membrane;plasma_membrane;cytoskeleton;focal_adhesion;cytosol;peroxisome;intermediate_filament_cytoskeleton;protein_binding;ribonucleoprotein_complex;intermediate_filament;regulation_of_mRNA_stability;identical_protein_binding;structural_constituent_of_cytoskeleton;nuclear_matrix;protein_domain_specific_binding;extracellular_exosome;cellular_response_to_lipopolysaccharide;positiv…	-1.67075	-0.970517
ENSG00000188010	MORN2	MORN_repeat_containing_2	nucleus;cytoplasmic_vesicle;cell_differentiation;protein_binding;acrosomal_vesicle;spermatogenesis	-1.91271	-0.967937
ENSG00000153283	CD96	CD96_molecule	?;membrane;integral_component_of_membrane;cell_adhesion;plasma_membrane;cell-matrix_adhesion;integral_component_of_plasma_membrane;inflammatory_response;immune_response;cytoplasm;negative_regulation_of_natural_killer_cell_cytokine_production;response_to_lipopolysaccharide;negative_regulation_of_interferon-gamma_production	-1.57942	-0.961695
ENSG00000178184	PARD6G	par-6_family_cell_polarity_regulator_gamma	cytoplasm;membrane;cell_cycle;plasma_membrane;cell_division;cell_junction;protein_binding;nucleus;bicellular_tight_junction;cytosol;apical_plasma_membrane;cell_cortex;centrosome_cycle;establishment_or_maintenance_of_cell_polarity;protein_kinase_C_binding;establishment_or_maintenance_of_epithelial_cell_apical/basal_polarity;PAR_polarity_complex;regulation_of_cellular_localization;tight_junction	-2.27101	-0.960014
ENSG00000133131	MORC4	MORC_family_CW-type_zinc_finger_4	ATP_hydrolysis_activity;nucleus;zinc_ion_binding;metal_ion_binding;nucleoplasm;protein_binding;methylated_histone_binding	-1.74234	-0.956342
ENSG00000114446	IFT57	intraflagellar_transport_57	cytoplasm;cilium;DNA_binding;apoptotic_process;cytoskeleton;cell_projection;protein_binding;Golgi_apparatus;ciliary_basal_body;centrosome;intraciliary_transport_particle_B;ciliary_tip;activation_of_cysteine-type_endopeptidase_activity_involved_in_apoptotic_process;regulation_of_apoptotic_process;non-motile_cilium_assembly;intraciliary_transport;neural_tube_closure;heart_looping;smoothened_signali…	-1.40798	-0.938578
ENSG00000163577	EIF5A2	eukaryotic_translation_initiation_factor_5A2	nucleus;RNA_binding;mRNA_transport;cytoplasm;membrane;protein_transport;intracellular_membrane-bounded_organelle;translation;endoplasmic_reticulum;endoplasmic_reticulum_membrane;nuclear_pore;protein_binding;translation_elongation_factor_activity;translational_elongation;spermatogenesis;ribosome_binding;cytosol;positive_regulation_of_translational_elongation;positive_regulation_of_translational_te…	-1.03522	-0.933414
ENSG00000069493	CLEC2D	C-type_lectin_domain_family_2_member_D	?;membrane;integral_component_of_membrane;endoplasmic_reticulum;plasma_membrane;carbohydrate_binding;protein_binding;cell_surface;external_side_of_plasma_membrane;integral_component_of_plasma_membrane;cell_surface_receptor_signaling_pathway;transmembrane_signaling_receptor_activity;natural_killer_cell_lectin-like_receptor_binding	-0.648635	-0.931833
ENSG00000149970	CNKSR2	connector_enhancer_of_kinase_suppressor_of_Ras_2	cytoplasm;membrane;regulation_of_signal_transduction;protein_binding;extracellular_exosome;plasma_membrane;intracellular_signal_transduction;protein_kinase_binding;identical_protein_binding;postsynapse_organization;postsynaptic_density;neuron_projection;neuronal_cell_body;postsynaptic_membrane;glutamatergic_synapse;extrinsic_component_of_postsynaptic_density_membrane	-0.939197	-0.928446
ENSG00000135315	CEP162	centrosomal_protein_162	?;nucleus;cytoplasm;nucleoplasm;cytosol;centriole;cytoskeleton;microtubule;protein_binding;centriolar_satellite;cilium_assembly;cell_projection_organization;spindle;centrosome;axonemal_microtubule	-0.962922	-0.920058
ENSG00000005187	ACSM3	acyl-CoA_synthetase_medium_chain_family_member_3	?;metal_ion_binding;nucleotide_binding;ATP_binding;mitochondrion;mitochondrial_matrix;lipid_metabolic_process;fatty_acid_metabolic_process;ligase_activity;propionate-CoA_ligase_activity;regulation_of_blood_pressure;acyl-CoA_metabolic_process;cholesterol_homeostasis;medium-chain_fatty_acid-CoA_ligase_activity;fatty_acid_biosynthetic_process;fatty-acyl-CoA_synthase_activity;fatty_acid_ligase_activi…	-1.36289	-0.907141
ENSG00000185482	STAC3	SH3_and_cysteine_rich_domain_3	cytoplasm;membrane;metal_ion_binding;nucleoplasm;cytosol;plasma_membrane;sarcolemma;protein_binding;synapse;identical_protein_binding;T-tubule;skeletal_muscle_contraction;extrinsic_component_of_cytoplasmic_side_of_plasma_membrane;voltage-gated_calcium_channel_complex;neuromuscular_synaptic_transmission;positive_regulation_of_protein_localization_to_plasma_membrane;positive_regulation_of_voltage-g…	-0.892046	-0.904328
ENSG00000145555	MYO10	myosin_X	cytoplasm;membrane;nucleotide_binding;ATP_binding;nucleolus;cytosol;plasma_membrane;signal_transduction;cytoskeletal_motor_activity;actin_binding;myosin_complex;cytoskeleton;cell_projection;protein_binding;cell_cortex;lamellipodium;ruffle;calmodulin_binding;actin_filament_binding;filopodium_tip;phosphatidylinositol-3,4,5-trisphosphate_binding;regulation_of_cell_shape;spectrin_binding;microfilamen…	-1.0066	-0.898286
ENSG00000168778	TCTN2	tectonic_family_member_2	cell_projection_organization;cytoplasm;membrane;integral_component_of_membrane;cytoskeleton;cell_projection;cilium_assembly;smoothened_signaling_pathway;MKS_complex;protein_localization_to_ciliary_transition_zone;ciliary_membrane;ciliary_transition_zone	-1.47439	-0.87994
ENSG00000133739	LRRCC1	leucine_rich_repeat_and_coiled-coil_centrosomal_protein_1	cytoplasm;cell_cycle;centriole;cytoskeleton;cell_division;centrosome;protein_binding	-0.784086	-0.878571
ENSG00000086967	MYBPC2	myosin_binding_protein_C2	actin_binding;cell_adhesion;protein_binding;muscle_contraction;myosin_filament;cytosol;structural_constituent_of_muscle	-4.12116	-0.874045
ENSG00000171488	LRRC8C	leucine_rich_repeat_containing_8_VRAC_subunit_C	?;cytoplasm;membrane;integral_component_of_membrane;endoplasmic_reticulum;endoplasmic_reticulum_membrane;plasma_membrane;ion_transport;inorganic_anion_transport;protein_binding;anion_transmembrane_transport;integral_component_of_plasma_membrane;protein_hexamerization;cyclic-GMP-AMP_transmembrane_import_across_plasma_membrane;ion_channel_complex;volume-sensitive_anion_channel_activity;taurine_tran…	-1.88039	-0.869939
ENSG00000120800	UTP20	UTP20_small_subunit_processome_component	nucleus;RNA_binding;cytoplasm;nucleolus;plasma_membrane;protein_binding;nucleoplasm;rRNA_processing;small-subunit_processome;negative_regulation_of_cell_population_proliferation;preribosome,_small_subunit_precursor;endonucleolytic_cleavage_in_ITS1_to_separate_SSU-rRNA_from_5.8S_rRNA_and_LSU-rRNA_from_tricistronic_rRNA_transcript_(SSU-rRNA,_5.8S_rRNA,_LSU-rRNA);endonucleolytic_cleavage_to_generate…	-0.824735	-0.86741
ENSG00000054654	SYNE2	spectrin_repeat_containing_nuclear_envelope_protein_2	actin_binding;actin_filament_binding;meiotic_nuclear_membrane_microtubule_tethering_complex;nuclear_envelope;protein_binding;nucleus;cytoplasm;membrane;integral_component_of_membrane;plasma_membrane;mitochondrion;cytoskeleton;focal_adhesion;nuclear_membrane;cell_junction;intermediate_filament_cytoskeleton;nucleoplasm;nuclear_lumen;sarcoplasmic_reticulum;sarcoplasmic_reticulum_membrane;nuclear_out…	-1.5726	-0.865578
ENSG00000136213	CHST12	carbohydrate_sulfotransferase_12	membrane;integral_component_of_membrane;Golgi_apparatus;transferase_activity;carbohydrate_metabolic_process;Golgi_membrane;sulfotransferase_activity;Golgi_apparatus_subcompartment;carbohydrate_biosynthetic_process;integral_component_of_Golgi_membrane;proteoglycan_biosynthetic_process;chondroitin_sulfate_biosynthetic_process;3'-phosphoadenosine_5'-phosphosulfate_binding;chondroitin_4-sulfotransfer…	-0.849823	-0.865117
ENSG00000167216	KATNAL2	katanin_catalytic_subunit_A1_like_2	ATP_binding;ATP_hydrolysis_activity;protein_binding;cytoplasm;nucleotide_binding;isomerase_activity;cytoskeleton;microtubule;spindle;microtubule_binding;microtubule-severing_ATPase_activity;microtubule_severing;spindle_pole;intracellular_organelle	-1.47985	-0.863771
ENSG00000173085	COQ2	coenzyme_Q2,_polyprenyltransferase	membrane;integral_component_of_membrane;transferase_activity;transferase_activity,_transferring_alkyl_or_aryl_(other_than_methyl)_groups;prenyltransferase_activity;mitochondrion;mitochondrial_inner_membrane;integral_component_of_mitochondrial_inner_membrane;isoprenoid_biosynthetic_process;ubiquinone_biosynthetic_process;4-hydroxybenzoate_decaprenyltransferase_activity;4-hydroxybenzoate_octaprenyl…	-0.951578	-0.860783
ENSG00000213967	ZNF726	zinc_finger_protein_726	regulation_of_transcription,_DNA-templated;nucleus;metal_ion_binding;DNA_binding;protein_binding;regulation_of_transcription_by_RNA_polymerase_II;DNA-binding_transcription_factor_activity,_RNA_polymerase_II-specific;RNA_polymerase_II_cis-regulatory_region_sequence-specific_DNA_binding	-0.813635	-0.860534
ENSG00000103494	RPGRIP1L	RPGRIP1_like	cytoplasm;nucleoplasm;cytosol;plasma_membrane;cilium;cytoskeleton;cell_junction;cell_projection;protein_binding;microtubule_organizing_center;centrosome;establishment_of_planar_polarity;developmental_process;bicellular_tight_junction;ciliary_transition_zone;cell-cell_junction;axoneme;non-motile_cilium_assembly;negative_regulation_of_G_protein-coupled_receptor_signaling_pathway;ciliary_basal_body;…	-1.02368	-0.860285
ENSG00000087842	PIR	pirin	?;nucleus;cytoplasm;metal_ion_binding;cytosol;oxidoreductase_activity;dioxygenase_activity;myeloid_cell_differentiation;regulation_of_transcription,_DNA-templated;protein_binding;nucleoplasm;transcription_by_RNA_polymerase_II;monocyte_differentiation;transcription_coregulator_activity;quercetin_2,3-dioxygenase_activity;digestion	-0.80371	-0.853568
ENSG00000078900	TP73	tumor_protein_p73	nucleus;cytoplasm;Golgi_apparatus;intracellular_membrane-bounded_organelle;metal_ion_binding;cell_cycle;nucleoplasm;DNA_binding;regulation_of_transcription,_DNA-templated;identical_protein_binding;apoptotic_process;DNA-binding_transcription_factor_activity;cellular_response_to_DNA_damage_stimulus;cell_junction;positive_regulation_of_transcription_by_RNA_polymerase_II;protein_binding;DNA-binding_t…	-1.00345	-0.850312
ENSG00000197124	ZNF682	zinc_finger_protein_682	regulation_of_transcription,_DNA-templated;nucleus;metal_ion_binding;DNA_binding;regulation_of_transcription_by_RNA_polymerase_II;DNA-binding_transcription_factor_activity,_RNA_polymerase_II-specific;RNA_polymerase_II_cis-regulatory_region_sequence-specific_DNA_binding	-0.826962	-0.850227
ENSG00000133265	HSPBP1	HSPA_(Hsp70)_binding_protein_1	protein_binding;negative_regulation_of_catalytic_activity;positive_regulation_of_proteasomal_ubiquitin-dependent_protein_catabolic_process;positive_regulation_of_protein_ubiquitination;protein_folding;enzyme_inhibitor_activity;adenyl-nucleotide_exchange_factor_activity;ubiquitin_protein_ligase_binding	-1.00224	-0.844284
ENSG00000137338	PGBD1	piggyBac_transposable_element_derived_1	membrane;protein_binding;scavenger_receptor_activity;regulation_of_transcription_by_RNA_polymerase_II;endocytosis;identical_protein_binding;DNA-binding_transcription_factor_activity,_RNA_polymerase_II-specific;RNA_polymerase_II_cis-regulatory_region_sequence-specific_DNA_binding	-0.862294	-0.836162
ENSG00000155016	CYP2U1	cytochrome_P450_family_2_subfamily_U_member_1	membrane;integral_component_of_membrane;metal_ion_binding;endoplasmic_reticulum;endoplasmic_reticulum_membrane;monooxygenase_activity;oxidoreductase_activity;intracellular_membrane-bounded_organelle;mitochondrion;mitochondrial_inner_membrane;lipid_metabolic_process;iron_ion_binding;oxidoreductase_activity,_acting_on_paired_donors,_with_incorporation_or_reduction_of_molecular_oxygen;heme_binding;c…	-1.2439	-0.817156
ENSG00000275410	HNF1B	HNF1_homeobox_B	nucleus;intracellular_membrane-bounded_organelle;nucleoplasm;DNA_binding;positive_regulation_of_transcription,_DNA-templated;regulation_of_transcription_by_RNA_polymerase_II;DNA-binding_transcription_factor_activity;protein_homodimerization_activity;protein_binding;kidney_development;DNA-binding_transcription_factor_activity,_RNA_polymerase_II-specific;RNA_polymerase_II_cis-regulatory_region_sequ…	-1.55424	-0.811966
ENSG00000119661	DNAL1	dynein_axonemal_light_chain_1	?;cytoplasm;cytoskeleton;cell_projection;microtubule;protein_binding;dynein_complex;alpha-tubulin_binding;dynein_heavy_chain_binding;outer_dynein_arm_assembly;outer_dynein_arm	-0.915888	-0.809115
ENSG00000144959	NCEH1	neutral_cholesterol_ester_hydrolase_1	membrane;integral_component_of_membrane;endoplasmic_reticulum;plasma_membrane;intracellular_membrane-bounded_organelle;hydrolase_activity;lipid_metabolic_process;lipid_catabolic_process;carboxylic_ester_hydrolase_activity;endoplasmic_reticulum_membrane;low-density_lipoprotein_particle_clearance;sterol_esterase_activity;ether_lipid_metabolic_process;serine_hydrolase_activity;phosphate_ion_binding;…	-1.10103	-0.806078
ENSG00000115109	EPB41L5	erythrocyte_membrane_protein_band_4.1_like_5	cytoplasm;membrane;nucleoplasm;cytosol;plasma_membrane;adherens_junction;cell_junction;cytoskeleton;protein_binding;cytoskeletal_protein_binding;photoreceptor_inner_segment;actomyosin_structure_organization;protein_domain_specific_binding;cell_morphogenesis_involved_in_differentiation;in_utero_embryonic_development;somitogenesis;epithelial_to_mesenchymal_transition;neural_plate_morphogenesis;posi…	-1.80586	-0.799844
ENSG00000165617	DACT1	dishevelled_binding_antagonist_of_beta_catenin_1	?;cytoplasm;nucleoplasm;negative_regulation_of_signal_transduction;nucleus;cell_junction;Wnt_signaling_pathway;protein_binding;synapse;negative_regulation_of_transcription_by_RNA_polymerase_II;nervous_system_development;positive_regulation_of_Wnt_signaling_pathway;positive_regulation_of_canonical_Wnt_signaling_pathway;negative_regulation_of_canonical_Wnt_signaling_pathway;cytosol;negative_regulat…	-2.11833	-0.797728
ENSG00000004766	VPS50	VPS50_subunit_of_EARP/GARPII_complex	membrane;protein_transport;endosome;endocytic_recycling;protein_binding;recycling_endosome;extracellular_exosome;SNARE_binding;EARP_complex;retrograde_transport,_endosome_to_Golgi;perinuclear_region_of_cytoplasm;cytosol	-0.7617	-0.790627
ENSG00000111816	FRK	fyn_related_Src_family_tyrosine_kinase	nucleus;cytoplasm;nucleotide_binding;protein_kinase_activity;protein_serine/threonine/tyrosine_kinase_activity;ATP_binding;kinase_activity;transferase_activity;protein_phosphorylation;phosphorylation;nucleoplasm;cytosol;protein_tyrosine_kinase_activity;peptidyl-tyrosine_phosphorylation;protein_binding;non-membrane_spanning_protein_tyrosine_kinase_activity;extracellular_region;innate_immune_respon…	-1.40935	-0.78328
ENSG00000213949	ITGA1	integrin_subunit_alpha_1	membrane;integral_component_of_membrane;metal_ion_binding;cell_adhesion;focal_adhesion;protein_binding;cell_surface;integrin-mediated_signaling_pathway;integrin_complex;external_side_of_plasma_membrane;plasma_membrane;negative_regulation_of_epidermal_growth_factor_receptor_signaling_pathway;negative_regulation_of_cell_population_proliferation;extracellular_exosome;cell-matrix_adhesion;cell_adhesi…	-0.923119	-0.772885
ENSG00000054983	GALC	galactosylceramidase	lipid_metabolic_process;galactosylceramidase_activity;galactosylceramide_catabolic_process;hydrolase_activity;catalytic_activity;lipid_catabolic_process;sphingolipid_metabolic_process;metabolic_process;lysosome;hydrolase_activity,_acting_on_glycosyl_bonds;myelination;lysosomal_lumen;glycosphingolipid_metabolic_process	-1.08052	-0.771377
ENSG00000204104	TRAF3IP1	TRAF3_interacting_protein_1	cytoplasm;cilium;cytoskeleton;cell_projection;protein_binding;microtubule_binding;cell_projection_organization;kidney_development;regulation_of_microtubule_cytoskeleton_organization;centrosome;ciliary_basal_body;intraciliary_transport_particle_B;ciliary_tip;cilium_assembly;ciliary_transition_zone;ciliary_base;axoneme;intraciliary_transport;negative_regulation_of_protein_phosphorylation;morphogene…	-1.04521	-0.770029
ENSG00000142892	PIGK	phosphatidylinositol_glycan_anchor_biosynthesis_class_K	membrane;integral_component_of_membrane;endoplasmic_reticulum;endoplasmic_reticulum_membrane;peptidase_activity;cysteine-type_peptidase_activity;proteolysis;hydrolase_activity;protein_binding;GPI_anchor_biosynthetic_process;protein_disulfide_isomerase_activity;attachment_of_GPI_anchor_to_protein;GPI-anchor_transamidase_complex;GPI-anchor_transamidase_activity;GPI_anchor_binding;protein_localizati…	-0.845228	-0.767691
ENSG00000184293	CLECL1	C-type_lectin_like_1	?	-0.781076	-0.766048
ENSG00000172331	BPGM	bisphosphoglycerate_mutase	isomerase_activity;hydrolase_activity;catalytic_activity;glycolytic_process;protein_binding;bisphosphoglycerate_mutase_activity;phosphoglycerate_mutase_activity;intramolecular_transferase_activity,_phosphotransferases;erythrocyte_development;cytosol;extracellular_exosome;carbohydrate_metabolic_process;respiratory_gaseous_exchange_by_respiratory_system;carbohydrate_derivative_catabolic_process	-0.87416	-0.763574
ENSG00000122729	ACO1	aconitase_1	RNA_binding;cytoplasm;metal_ion_binding;cytosol;tricarboxylic_acid_cycle;mitochondrion;lyase_activity;cellular_iron_ion_homeostasis;iron-sulfur_cluster_binding;4_iron,_4_sulfur_cluster_binding;protein_binding;aconitate_hydratase_activity;citrate_dehydratase_activity;extracellular_exosome;iron-responsive_element_binding;Golgi_apparatus;endoplasmic_reticulum;3_iron,_4_sulfur_cluster_binding;citrate…	-1.34147	-0.7585
ENSG00000114904	NEK4	NIMA_related_kinase_4	cytoplasm;metal_ion_binding;nucleotide_binding;protein_kinase_activity;protein_serine/threonine_kinase_activity;protein_serine/threonine/tyrosine_kinase_activity;ATP_binding;kinase_activity;transferase_activity;protein_serine_kinase_activity;protein_phosphorylation;cell_cycle;phosphorylation;cytosol;cilium;cell_division;cell_projection;cellular_response_to_DNA_damage_stimulus;manganese_ion_bindin…	-0.695682	-0.755267
ENSG00000147044	CASK	calcium/calmodulin_dependent_serine_protein_kinase	protein_kinase_activity;ATP_binding;protein_phosphorylation;cell_junction;localization;protein_binding;cytoplasm;nucleus;membrane;nucleotide_binding;protein_serine/threonine_kinase_activity;protein_serine/threonine/tyrosine_kinase_activity;kinase_activity;transferase_activity;protein_serine_kinase_activity;phosphorylation;plasma_membrane;focal_adhesion;basolateral_plasma_membrane;calmodulin_bindi…	-1.65993	-0.747819
ENSG00000138642	HERC6	HECT_and_RLD_domain_containing_E3_ubiquitin_protein_ligase_family_member_6	cytoplasm;transferase_activity;nucleoplasm;cytosol;protein_ubiquitination;ubiquitin-protein_transferase_activity;hematopoietic_progenitor_cell_differentiation;response_to_bacterium	-0.801808	-0.738221

## Sheet: Table S3
Table S3. Statistically significant upregulated genes as compared to both controls
Gene_stable_ID	Gene_name	Gene_description	GO_term_name	log2FoldChange_vs. unrelated control	log2FoldChange_PHF20 vs. unaffected parent
ENSG00000226278	PSPHP1	phosphoserine_phosphatase_pseudogene_1	?	9.56836	9.65212
ENSG00000153714	LURAP1L	leucine_rich_adaptor_protein_1_like	protein_binding;positive_regulation_of_I-kappaB_kinase/NF-kappaB_signaling	2.92311	7.9258
ENSG00000125899	LINC02871	long_intergenic_non-protein_coding_RNA_2871	?	2.51886	7.69206
ENSG00000166105	GLB1L3	galactosidase_beta_1_like_3	hydrolase_activity;carbohydrate_metabolic_process;metabolic_process;hydrolase_activity,_hydrolyzing_O-glycosyl_compounds;hydrolase_activity,_acting_on_glycosyl_bonds;beta-galactosidase_activity;vacuole	5.82822	7.17676
ENSG00000237667	LINC01115	long_intergenic_non-protein_coding_RNA_1115	?	7.35999	6.57836
ENSG00000101336	HCK	HCK_proto-oncogene,_Src_family_tyrosine_kinase	nucleus;cytoplasm;membrane;Golgi_apparatus;cytoplasmic_vesicle;intracellular_membrane-bounded_organelle;nucleotide_binding;protein_kinase_activity;protein_serine/threonine/tyrosine_kinase_activity;ATP_binding;kinase_activity;transferase_activity;protein_phosphorylation;phosphorylation;negative_regulation_of_apoptotic_process;cytosol;plasma_membrane;caveola;cell_adhesion;protein_tyrosine_kinase_ac…	2.69346	6.55165
ENSG00000137573	SULF1	sulfatase_1	?;Golgi_apparatus;metal_ion_binding;endoplasmic_reticulum;plasma_membrane;hydrolase_activity;calcium_ion_binding;apoptotic_process;catalytic_activity;extracellular_space;membrane_raft;cell_surface;arylsulfatase_activity;N-acetylglucosamine-6-sulfatase_activity;sulfuric_ester_hydrolase_activity;kidney_development;chondrocyte_development;esophagus_smooth_muscle_contraction;positive_regulation_of_Wn…	5.09215	6.50291
ENSG00000177822	TENM3-AS1	TENM3_antisense_RNA_1	?	1.75986	6.36261
ENSG00000263711	LINC02864	long_intergenic_non-protein_coding_RNA_2864	?	6.74706	6.12256
ENSG00000125378	BMP4	bone_morphogenetic_protein_4	protein_binding;positive_regulation_of_gene_expression;extracellular_space;negative_regulation_of_apoptotic_process;negative_regulation_of_transcription,_DNA-templated;growth_factor_activity;extracellular_region;cell_differentiation;positive_regulation_of_transcription,_DNA-templated;positive_regulation_of_apoptotic_process;cytokine_activity;kidney_development;cartilage_development;ossification;n…	1.47929	6.09566
ENSG00000133574	GIMAP4	GTPase,_IMAP_family_member_4	cytoplasm;intracellular_membrane-bounded_organelle;nucleotide_binding;cytosol;GTP_binding	2.96897	5.7067
ENSG00000256259	LINC02425	long_intergenic_non-protein_coding_RNA_2425	?	2.28359	5.68878
ENSG00000039560	RAI14	retinoic_acid_induced_14	nucleus;cytoplasm;nucleoplasm;cytosol;actin_binding;fibrillar_center;cytoskeleton;cell_junction;cell_differentiation;protein_binding;cell_cortex;spermatogenesis;apoptotic_signaling_pathway;regulation_of_NIK/NF-kappaB_signaling	1.73318	5.63397
ENSG00000198062	POTEH	POTE_ankyrin_domain_family_member_H	protein_binding;membrane;integral_component_of_membrane	3.63038	5.56541
ENSG00000218336	TENM3	teneurin_transmembrane_protein_3	?;integral_component_of_membrane;signal_transduction;membrane;plasma_membrane;cell_adhesion;cell_differentiation;cell_projection;protein_homodimerization_activity;axon;neuron_development;integral_component_of_plasma_membrane;neuron_projection;protein_heterodimerization_activity;homophilic_cell_adhesion_via_plasma_membrane_adhesion_molecules;positive_regulation_of_neuron_projection_development;cel…	1.6499	5.47433
ENSG00000170558	CDH2	cadherin_2	membrane;integral_component_of_membrane;metal_ion_binding;plasma_membrane;calcium_ion_binding;cell_adhesion;homophilic_cell_adhesion_via_plasma_membrane_adhesion_molecules;sarcolemma;cell_surface;cell-cell_adhesion;regulation_of_signal_transduction;cytoplasm;focal_adhesion;adherens_junction;cell_junction;protein_binding;lamellipodium;RNA_binding;enzyme_binding;protein_kinase_binding;protein_phosp…	1.70023	5.43095
ENSG00000164485	IL22RA2	interleukin_22_receptor_subunit_alpha_2	extracellular_region;extracellular_space;integral_component_of_plasma_membrane;cytokine-mediated_signaling_pathway;cytokine_receptor_activity;interleukin-22_binding;interleukin-22_receptor_activity;regulation_of_tyrosine_phosphorylation_of_STAT_protein;negative_regulation_of_inflammatory_response;cytosol;protein_binding	4.74154	5.25034
ENSG00000125810	CD93	CD93_molecule	membrane;integral_component_of_membrane;carbohydrate_binding;calcium_ion_binding;cell_adhesion;cell-cell_adhesion;plasma_membrane;protein_binding;phagocytosis;signaling_receptor_activity;specific_granule_membrane;tertiary_granule_membrane;macrophage_activation;secretory_granule_membrane;ficolin-1-rich_granule_membrane;complement_component_C1q_complex_binding;cell_surface;cytoplasmic_vesicle	1.60172	5.05028
ENSG00000174600	CMKLR1	chemerin_chemokine-like_receptor_1	membrane;integral_component_of_membrane;G_protein-coupled_receptor_activity;G_protein-coupled_receptor_signaling_pathway;plasma_membrane;signal_transduction;chemotaxis;chemokine-mediated_signaling_pathway;protein_binding;negative_regulation_of_interleukin-12_production;negative_regulation_of_NF-kappaB_transcription_factor_activity;integral_component_of_plasma_membrane;inflammatory_response;immune…	1.94818	5.04257
ENSG00000131015	ULBP2	UL16_binding_protein_2	extracellular_space;membrane;intracellular_membrane-bounded_organelle;endoplasmic_reticulum;plasma_membrane;extracellular_region;protein_binding;immune_system_process;anchored_component_of_membrane;external_side_of_plasma_membrane;cell_surface;natural_killer_cell_activation;anchored_component_of_plasma_membrane;natural_killer_cell_mediated_cytotoxicity;natural_killer_cell_lectin-like_receptor_bin…	4.90793	5.04111
ENSG00000138411	HECW2	HECT,_C2_and_WW_domain_containing_E3_ubiquitin_protein_ligase_2	?;cytoplasm;transferase_activity;protein_ubiquitination;cytoskeleton;ubiquitin-protein_transferase_activity;spindle;protein_binding;ubiquitin_protein_ligase_activity;protein_polyubiquitination;proteasome-mediated_ubiquitin-dependent_protein_catabolic_process;positive_regulation_of_protein_catabolic_process;mitotic_spindle;regulation_of_dendrite_morphogenesis;negative_regulation_of_sodium_ion_tran…	1.7552	5.00613
ENSG00000127863	TNFRSF19	TNF_receptor_superfamily_member_19	membrane;integral_component_of_membrane;apoptotic_process;protein_binding;plasma_membrane;positive_regulation_of_I-kappaB_kinase/NF-kappaB_signaling;signaling_receptor_activity;tumor_necrosis_factor-mediated_signaling_pathway;positive_regulation_of_JNK_cascade;JNK_cascade;tumor_necrosis_factor-activated_receptor_activity;hair_follicle_development	0.80283	4.99475
ENSG00000091129	NRCAM	neuronal_cell_adhesion_molecule	?;membrane;integral_component_of_membrane;plasma_membrane;cell_adhesion;extracellular_region;cell_projection;neuron_projection;axon;cell-cell_adhesion;angiogenesis;protein_binding;axon_guidance;integral_component_of_plasma_membrane;axonogenesis;clustering_of_voltage-gated_sodium_channels;brain_development;external_side_of_plasma_membrane;neuron_migration;axon_initial_segment;cell-cell_adhesion_me…	2.34897	4.94128
ENSG00000231494	RPL21P35	ribosomal_protein_L21_pseudogene_35	?	3.8064	4.90486
ENSG00000225764	P3H2-AS1	P3H2_antisense_RNA_1	?	1.49941	4.87631
ENSG00000162706	CADM3	cell_adhesion_molecule_3	membrane;integral_component_of_membrane;plasma_membrane;cell_adhesion;cell_junction;protein_binding;protein_homodimerization_activity;homophilic_cell_adhesion_via_plasma_membrane_adhesion_molecules;heterophilic_cell-cell_adhesion_via_plasma_membrane_cell_adhesion_molecules;cell-cell_junction	1.71966	4.82099
ENSG00000167600	CYP2S1	cytochrome_P450_family_2_subfamily_S_member_1	membrane;integral_component_of_membrane;metal_ion_binding;iron_ion_binding;oxidoreductase_activity,_acting_on_paired_donors,_with_incorporation_or_reduction_of_molecular_oxygen;monooxygenase_activity;heme_binding;isomerase_activity;endoplasmic_reticulum;endoplasmic_reticulum_membrane;oxidoreductase_activity;intracellular_membrane-bounded_organelle;lyase_activity;lipid_metabolic_process;fatty_acid…	1.73108	4.75687
ENSG00000177791	MYOZ1	myozenin_1	nucleus;cell_projection;protein_binding;negative_regulation_of_catalytic_activity;actin_cytoskeleton;Z_disc;actin_binding;negative_regulation_of_transcription_by_RNA_polymerase_II;sarcomere_organization;skeletal_muscle_tissue_development;wound_healing;pseudopodium;myofibril_assembly;negative_regulation_of_calcineurin-NFAT_signaling_cascade;FATZ_binding;telethonin_binding;skeletal_muscle_fiber_ada…	2.01581	4.72525
ENSG00000137090	DMRT1	doublesex_and_mab-3_related_transcription_factor_1	?;nucleus;metal_ion_binding;DNA_binding;regulation_of_transcription,_DNA-templated;cell_differentiation;sequence-specific_DNA_binding;positive_regulation_of_transcription_by_RNA_polymerase_II;negative_regulation_of_transcription_by_RNA_polymerase_II;regulation_of_transcription_by_RNA_polymerase_II;identical_protein_binding;DNA-binding_transcription_factor_activity,_RNA_polymerase_II-specific;RNA_…	4.41755	4.66406
ENSG00000146592	CREB5	cAMP_responsive_element_binding_protein_5	nucleus;metal_ion_binding;DNA_binding;regulation_of_transcription,_DNA-templated;DNA-binding_transcription_factor_activity;protein_binding;positive_regulation_of_transcription,_DNA-templated;regulation_of_transcription_by_RNA_polymerase_II;identical_protein_binding;DNA-binding_transcription_factor_activity,_RNA_polymerase_II-specific;RNA_polymerase_II_cis-regulatory_region_sequence-specific_DNA_b…	4.14764	4.60516
ENSG00000159217	IGF2BP1	insulin_like_growth_factor_2_mRNA_binding_protein_1	cytoplasm;nucleus;nucleic_acid_binding;RNA_binding;mRNA_transport;nucleoplasm;cytosol;regulation_of_translation;cell_junction;filopodium;cell_projection;dendrite;protein_binding;ribonucleoprotein_complex;synapse;perinuclear_region_of_cytoplasm;axon;lamellipodium;mRNA_binding;N6-methyladenosine-containing_RNA_binding;P-body;cytoplasmic_stress_granule;growth_cone;dendritic_spine;mRNA_3'-UTR_binding…	1.12794	4.54536
ENSG00000132681	ATP1A4	ATPase_Na+/K+_transporting_subunit_alpha_4	membrane;integral_component_of_membrane;metal_ion_binding;nucleotide_binding;ATP_binding;plasma_membrane;ion_transport;potassium_ion_transport;ATP_hydrolysis_activity;sodium_ion_transport;proton_transmembrane_transport;integral_component_of_plasma_membrane;P-type_potassium_transmembrane_transporter_activity;establishment_or_maintenance_of_transmembrane_electrochemical_gradient;flagellated_sperm_m…	2.12581	4.48759
ENSG00000286592	LINC02885	long_intergenic_non-protein_coding_RNA_2885	?	4.30887	4.46505
ENSG00000188816	HMX2	H6_family_homeobox_2	nucleus;DNA_binding;regulation_of_transcription,_DNA-templated;cell_differentiation;DNA-binding_transcription_factor_activity,_RNA_polymerase_II-specific;nervous_system_development;regulation_of_transcription_by_RNA_polymerase_II;RNA_polymerase_II_transcription_regulatory_region_sequence-specific_DNA_binding;chromatin;sequence-specific_double-stranded_DNA_binding;brain_development;positive_regula…	1.87075	4.42452
ENSG00000082556	OPRK1	opioid_receptor_kappa_1	membrane;integral_component_of_membrane;G_protein-coupled_receptor_activity;G_protein-coupled_receptor_signaling_pathway;nucleoplasm;cytosol;plasma_membrane;signal_transduction;protein_binding;defense_response_to_virus;immune_response;integral_component_of_plasma_membrane;G_protein-coupled_opioid_receptor_activity;neuron_projection;dynorphin_receptor_activity;neuropeptide_signaling_pathway;chemic…	4.6316	4.41146
ENSG00000205002	AARD	alanine_and_arginine_rich_domain_containing_protein	protein_binding	1.50281	4.34122
ENSG00000197632	SERPINB2	serpin_family_B_member_2	serine-type_endopeptidase_inhibitor_activity;negative_regulation_of_endopeptidase_activity;extracellular_space;negative_regulation_of_apoptotic_process;cytoplasm;extracellular_region;plasma_membrane;peptidase_inhibitor_activity;negative_regulation_of_peptidase_activity;fibrinolysis;wound_healing;cornified_envelope	2.51692	4.32454
ENSG00000100344	PNPLA3	patatin_like_phospholipase_domain_containing_3	membrane;integral_component_of_membrane;transferase_activity;hydrolase_activity;acyltransferase_activity;lipid_metabolic_process;phospholipid_biosynthetic_process;1-acylglycerol-3-phosphate_O-acyltransferase_activity;phospholipase_A2_activity;lipid_catabolic_process;cytoplasm;lipid_droplet;triglyceride_lipase_activity;triglyceride_catabolic_process;endoplasmic_reticulum_membrane;lipid_droplet_org…	5.37345	4.31204
ENSG00000179639	FCER1A	Fc_fragment_of_IgE_receptor_Ia	membrane;integral_component_of_membrane;plasma_membrane;protein_binding;cell_surface;IgE_binding;cell_surface_receptor_signaling_pathway;integral_component_of_plasma_membrane;transmembrane_signaling_receptor_activity;regulation_of_immune_response	3.92714	4.28306
ENSG00000171596	NMUR1	neuromedin_U_receptor_1	membrane;integral_component_of_membrane;G_protein-coupled_receptor_activity;G_protein-coupled_receptor_signaling_pathway;plasma_membrane;signal_transduction;calcium_ion_transport;chloride_transport;neuropeptide_signaling_pathway;calcium-mediated_signaling;integral_component_of_plasma_membrane;smooth_muscle_contraction;neuropeptide_receptor_activity;activation_of_phospholipase_C_activity;phospholi…	3.64133	4.22568
ENSG00000196329	GIMAP5	GTPase,_IMAP_family_member_5	membrane;integral_component_of_membrane;nucleotide_binding;endosome;GTP_binding;lysosomal_membrane;endosome_membrane;protein_binding;lysosome;multivesicular_body_membrane	4.00641	4.21717
ENSG00000178726	THBD	thrombomodulin	protein_binding;membrane;integral_component_of_membrane;calcium_ion_binding;integral_component_of_plasma_membrane;transmembrane_signaling_receptor_activity;blood_coagulation;hemostasis;plasma_membrane;negative_regulation_of_blood_coagulation;cell_surface;signaling_receptor_activity;proteolysis;serine-type_endopeptidase_complex;negative_regulation_of_platelet_activation;negative_regulation_of_fibr…	4.12842	4.21218
ENSG00000188620	HMX3	H6_family_homeobox_3	nucleus;DNA_binding;regulation_of_transcription,_DNA-templated;cell_differentiation;DNA-binding_transcription_factor_activity,_RNA_polymerase_II-specific;nervous_system_development;regulation_of_transcription_by_RNA_polymerase_II;RNA_polymerase_II_transcription_regulatory_region_sequence-specific_DNA_binding;chromatin;sequence-specific_DNA_binding;brain_development;embryo_implantation;inner_ear_m…	2.20412	4.17745
ENSG00000186212	SOWAHB	sosondowah_ankyrin_repeat_domain_family_member_B	protein_binding	2.40034	4.16182
ENSG00000224559	LINC01087	long_intergenic_non-protein_coding_RNA_1087	?	1.18011	4.16019
ENSG00000143028	SYPL2	synaptophysin_like_2	membrane;integral_component_of_membrane;synaptic_vesicle;substantia_nigra_development;synaptic_vesicle_membrane;cellular_calcium_ion_homeostasis;heart_development;T-tubule_organization	1.90009	4.14697
ENSG00000256039	LINC02446	long_intergenic_non-protein_coding_RNA_2446	?	9.13437	4.14058
ENSG00000249069	LINC01033	long_intergenic_non-protein_coding_RNA_1033	?	1.8777	4.13844
ENSG00000064225	ST3GAL6	ST3_beta-galactoside_alpha-2,3-sialyltransferase_6	?;membrane;integral_component_of_membrane;Golgi_apparatus;transferase_activity;sialyltransferase_activity;glycosyltransferase_activity;protein_glycosylation;sialylation;Golgi_membrane;cellular_protein_modification_process;extracellular_exosome;keratan_sulfate_biosynthetic_process;oligosaccharide_biosynthetic_process;oligosaccharide_metabolic_process;cellular_response_to_interleukin-6;glycolipid_m…	1.25317	4.09141
ENSG00000135914	HTR2B	5-hydroxytryptamine_receptor_2B	cytoplasm;membrane;integral_component_of_membrane;phosphorylation;negative_regulation_of_apoptotic_process;G_protein-coupled_receptor_activity;G_protein-coupled_receptor_signaling_pathway;nucleoplasm;plasma_membrane;integral_component_of_plasma_membrane;cell_junction;signal_transduction;positive_regulation_of_I-kappaB_kinase/NF-kappaB_signaling;GTPase_activator_activity;protein_binding;synapse;ne…	3.09915	4.09024
ENSG00000266074	BAHCC1	BAH_domain_and_coiled-coil_containing_1	chromatin_binding	3.41632	4.07467
ENSG00000158528	PPP1R9A	protein_phosphatase_1_regulatory_subunit_9A	?;cytoplasm;actin_binding;cytoskeleton;cell_junction;cell_differentiation;protein_binding;synapse;neuron_projection;nervous_system_development;actin_filament_binding;actin_filament_organization;postsynaptic_density;actin_cytoskeleton;dendrite;neuron_projection_development;calcium-mediated_signaling;modulation_of_chemical_synaptic_transmission;filopodium;cortical_actin_cytoskeleton;dendritic_spine	4.68894	4.07295
ENSG00000168743	NPNT	nephronectin	?;membrane;calcium_ion_binding;cell_adhesion;extracellular_region;cell_differentiation;extracellular_exosome;collagen-containing_extracellular_matrix;positive_regulation_of_osteoblast_differentiation;extracellular_matrix_structural_constituent;positive_regulation_of_ERK1_and_ERK2_cascade;ureteric_bud_development;branching_involved_in_ureteric_bud_morphogenesis;positive_regulation_of_cell-substrat…	1.23818	4.04044
ENSG00000021645	NRXN3	neurexin_3	membrane;integral_component_of_membrane;metal_ion_binding;presynapse;calcium_channel_regulator_activity;chemical_synaptic_transmission;neurotransmitter_secretion;synapse_assembly;regulation_of_synaptic_vesicle_exocytosis;protein-containing_complex;GABA-ergic_synapse;cell_adhesion;plasma_membrane;integral_component_of_plasma_membrane;signaling_receptor_activity;axon_guidance;cell_adhesion_molecule…	1.34559	4.02984
ENSG00000082397	EPB41L3	erythrocyte_membrane_protein_band_4.1_like_3	cytoplasm;membrane;plasma_membrane;actin_binding;apoptotic_process;cytoskeleton;structural_molecule_activity;cell_junction;cytoskeletal_protein_binding;regulation_of_cell_growth;protein_binding;cytoskeleton_organization;cortical_actin_cytoskeleton_organization;cell-cell_junction;cytosol;biological_process;actomyosin_structure_organization;regulation_of_cell_shape;protein_localization_to_plasma_me…	3.04959	3.92841
ENSG00000163600	ICOS	inducible_T_cell_costimulator	membrane;integral_component_of_membrane;plasma_membrane;extracellular_region;protein_binding;immune_response;T_cell_costimulation;cell-cell_adhesion;T_cell_tolerance_induction	3.68199	3.91764
ENSG00000236039	LINC02889	long_intergenic_non-protein_coding_RNA_2889	?	1.67199	3.91316
ENSG00000184292	TACSTD2	tumor_associated_calcium_signal_transducer_2	membrane;integral_component_of_membrane;protein_binding;response_to_stimulus;visual_perception;lateral_plasma_membrane;nucleus;extracellular_space;extracellular_exosome;basal_plasma_membrane;negative_regulation_of_substrate_adhesion-dependent_cell_spreading;cytosol;negative_regulation_of_stress_fiber_assembly;negative_regulation_of_epithelial_cell_migration;regulation_of_epithelial_cell_prolifera…	2.09852	3.85904
ENSG00000242550	SERPINB10	serpin_family_B_member_10	serine-type_endopeptidase_inhibitor_activity;negative_regulation_of_endopeptidase_activity;extracellular_space;negative_regulation_of_apoptotic_process;nucleus;cytoplasm;nucleoplasm;cytosol;plasma_membrane;peptidase_inhibitor_activity;negative_regulation_of_peptidase_activity;secretory_granule_membrane;ficolin-1-rich_granule_membrane	3.05697	3.84712
ENSG00000248746	ACTN3	actinin_alpha_3	metal_ion_binding;cellular_anatomical_entity;calcium_ion_binding;actin_binding;protein_binding;focal_adhesion;plasma_membrane;identical_protein_binding;regulation_of_apoptotic_process;actin_filament_binding;cytosol;extracellular_exosome;transmembrane_transporter_binding;actin_cytoskeleton_organization;cell_junction;Z_disc;negative_regulation_of_cold-induced_thermogenesis;focal_adhesion_assembly;c…	1.55006	3.83014
ENSG00000239445	ST3GAL6-AS1	ST3GAL6_antisense_RNA_1	?	1.93565	3.82904
ENSG00000086717	PPEF1	protein_phosphatase_with_EF-hand_domain_1	metal_ion_binding;hydrolase_activity;calcium_ion_binding;protein_serine/threonine_phosphatase_activity;phosphoprotein_phosphatase_activity;protein_serine_phosphatase_activity;protein_threonine_phosphatase_activity;iron_ion_binding;manganese_ion_binding;protein_dephosphorylation;detection_of_stimulus_involved_in_sensory_perception;protein_binding;nucleus;cytosol	3.79517	3.82213
ENSG00000143318	CASQ1	calsequestrin_1	membrane;metal_ion_binding;endoplasmic_reticulum;mitochondrion;calcium_ion_binding;identical_protein_binding;mitochondrial_matrix;protein_binding;sarcoplasmic_reticulum;sarcoplasmic_reticulum_lumen;regulation_of_release_of_sequestered_calcium_ion_into_cytosol;sarcoplasmic_reticulum_membrane;Z_disc;positive_regulation_of_release_of_sequestered_calcium_ion_into_cytosol;protein_polymerization;sarcom…	2.61696	3.71637
ENSG00000163218	PGLYRP4	peptidoglycan_recognition_protein_4	membrane;protein-containing_complex;zinc_ion_binding;extracellular_region;immune_system_process;innate_immune_response;defense_response_to_Gram-positive_bacterium;defense_response_to_bacterium;antimicrobial_humoral_immune_response_mediated_by_antimicrobial_peptide;peptidoglycan_catabolic_process;protein_heterodimerization_activity;killing_of_cells_of_other_organism;peptidoglycan_binding;N-acetylm…	1.33124	3.69139
ENSG00000151948	GLT1D1	glycosyltransferase_1_domain_containing_1	transferase_activity;cytosol;glycosyltransferase_activity;extracellular_region	2.27721	3.63509
ENSG00000111262	KCNA1	potassium_voltage-gated_channel_subfamily_A_member_1	membrane;integral_component_of_membrane;cytoplasmic_vesicle;transmembrane_transport;endoplasmic_reticulum;plasma_membrane;ion_channel_activity;ion_transport;cytosol;cell_junction;cell_projection;voltage-gated_ion_channel_activity;voltage-gated_potassium_channel_activity;potassium_channel_activity;potassium_ion_transport;regulation_of_ion_transmembrane_transport;protein_homooligomerization;potassi…	2.4495	3.63216
ENSG00000203685	STUM	stum,_mechanosensory_transduction_mediator_homolog	membrane;integral_component_of_membrane;protein_binding	1.99179	3.63068
ENSG00000136859	ANGPTL2	angiopoietin_like_2	extracellular_region;protein_binding;extracellular_space;signaling_receptor_binding;extracellular_exosome;collagen-containing_extracellular_matrix;multicellular_organism_development	1.52985	3.62591
ENSG00000130508	PXDN	peroxidasin	metal_ion_binding;endoplasmic_reticulum;oxidoreductase_activity;cell_adhesion;extracellular_region;extracellular_space;immune_response;cell_surface;negative_regulation_of_cytokine-mediated_signaling_pathway;heme_binding;basement_membrane;cellular_oxidant_detoxification;angiogenesis;extracellular_matrix_organization;peroxidase_activity;response_to_oxidative_stress;extracellular_matrix;hydrogen_per…	9.04925	3.58265
ENSG00000226985	LINC01203	long_intergenic_non-protein_coding_RNA_1203	?	2.10982	3.56576
ENSG00000115009	CCL20	C-C_motif_chemokine_ligand_20	?;extracellular_region;extracellular_space;chemotaxis;protein_binding;immune_response;cytokine_activity;inflammatory_response;chemokine_activity;defense_response_to_bacterium;G_protein-coupled_receptor_signaling_pathway;T_cell_migration;CCR_chemokine_receptor_binding;monocyte_chemotaxis;signal_transduction;cell-cell_signaling;neutrophil_chemotaxis;positive_regulation_of_GTPase_activity;lymphocyte…	3.97002	3.53589
ENSG00000126262	FFAR2	free_fatty_acid_receptor_2	?;membrane;integral_component_of_membrane;G_protein-coupled_receptor_activity;G_protein-coupled_receptor_signaling_pathway;plasma_membrane;signal_transduction;protein_binding;immune_system_process;inflammatory_response;lipid_binding;fat_cell_differentiation;leukocyte_chemotaxis_involved_in_inflammatory_response;mucosal_immune_response;regulation_of_acute_inflammatory_response;positive_regulation_…	3.55352	3.52609
ENSG00000151276	MAGI1	membrane_associated_guanylate_kinase,_WW_and_PDZ_domain_containing_1	cytoplasm;membrane;nucleotide_binding;ATP_binding;nucleoplasm;nucleolus;plasma_membrane;adherens_junction;cell_junction;cell_projection;protein_binding;bicellular_tight_junction;molecular_adaptor_activity;signal_transduction;cell_adhesion;cell_surface_receptor_signaling_pathway;protein-containing_complex_assembly;cell-cell_junction;protein_C-terminus_binding;alpha-actinin_binding;cell_periphery;p…	2.57417	3.51774
ENSG00000232117	LINC00384	long_intergenic_non-protein_coding_RNA_384	?	2.65361	3.5106
ENSG00000179144	GIMAP7	GTPase,_IMAP_family_member_7	cytoplasm;Golgi_apparatus;nucleotide_binding;endoplasmic_reticulum;GTP_binding;protein_homodimerization_activity;GTPase_activity;protein_binding;identical_protein_binding;lipid_droplet;cytosol;GTP_metabolic_process	2.27755	3.46002
ENSG00000158458	NRG2	neuregulin_2	signaling_receptor_binding;nervous_system_development;membrane;integral_component_of_membrane;plasma_membrane;extracellular_region;growth_factor_activity;extracellular_space;intracellular_signal_transduction;animal_organ_development;signal_transduction	0.884689	3.44902
ENSG00000171595	DNAI2	dynein_axonemal_intermediate_chain_2	cytoplasm;cilium;cytoskeleton;cell_projection;microtubule;cell_projection_organization;dynein_complex;protein_binding;dynein_axonemal_particle;determination_of_left/right_symmetry;outer_dynein_arm_assembly;cilium_movement;microtubule-based_movement;dynein_light_chain_binding;dynein_heavy_chain_binding;cilium_assembly;axoneme;outer_dynein_arm;microtubule_motor_activity;axonemal_dynein_complex;exte…	2.00519	3.44855
ENSG00000235688	SNTG2-AS1	SNTG2_antisense_RNA_1	?	1.90756	3.43589
ENSG00000175029	CTBP2	C-terminal_binding_protein_2	nucleus;oxidoreductase_activity;negative_regulation_of_transcription,_DNA-templated;cell_junction;cell_differentiation;oxidoreductase_activity,_acting_on_the_CH-OH_group_of_donors,_NAD_or_NADP_as_acceptor;NAD_binding;protein_binding;transcription_corepressor_activity;synapse;negative_regulation_of_transcription_by_RNA_polymerase_II;positive_regulation_of_transcription_by_RNA_polymerase_II;viral_g…	2.74963	3.43298
ENSG00000100079	LGALS2	galectin_2	carbohydrate_binding;protein_binding;cytoplasm;galactoside_binding;T_cell_homeostasis;positive_regulation_of_apoptotic_process;positive_regulation_of_inflammatory_response;cell-cell_adhesion;galectin_complex	4.79539	3.42756
ENSG00000079112	CDH17	cadherin_17	membrane;integral_component_of_membrane;metal_ion_binding;nucleoplasm;plasma_membrane;calcium_ion_binding;cell_adhesion;homophilic_cell_adhesion_via_plasma_membrane_adhesion_molecules;cell_junction;protein_binding;cell-cell_adhesion;basolateral_plasma_membrane;integrin-mediated_signaling_pathway;catenin_complex;cadherin_binding;integrin_binding;cell-cell_adhesion_via_plasma-membrane_adhesion_mole…	2.32209	3.4264
ENSG00000226835	ARHGAP29-AS1	ARHGAP29_antisense_RNA_1	?	2.44698	3.38059
ENSG00000102104	RS1	retinoschisin_1	membrane;plasma_membrane;cell_adhesion;extracellular_region;extracellular_space;response_to_stimulus;lipid_binding;visual_perception;protein_homooligomerization;phosphatidylserine_binding;phosphatidylinositol-3,4-bisphosphate_binding;eye_development;retina_layer_formation;adaptation_of_rhodopsin_mediated_signaling;photoreceptor_inner_segment;extrinsic_component_of_plasma_membrane;neuron_to_neuron…	5.52682	3.38002
ENSG00000229671	LINC01150	long_intergenic_non-protein_coding_RNA_1150	?	2.45	3.37844
ENSG00000154127	UBASH3B	ubiquitin_associated_and_SH3_domain_containing_B	nucleus;cytoplasm;hydrolase_activity;phosphoprotein_phosphatase_activity;protein_binding;protein_tyrosine_phosphatase_activity;regulation_of_release_of_sequestered_calcium_ion_into_cytosol;identical_protein_binding;collagen-activated_tyrosine_kinase_receptor_signaling_pathway;negative_regulation_of_bone_resorption;platelet_aggregation;negative_regulation_of_protein_kinase_activity;peptidyl-tyrosi…	4.17706	3.37669
ENSG00000185518	SV2B	synaptic_vesicle_glycoprotein_2B	membrane;integral_component_of_membrane;cytoplasmic_vesicle;transmembrane_transporter_activity;transmembrane_transport;cell_junction;protein_binding;synapse;acrosomal_vesicle;chemical_synaptic_transmission;synaptic_vesicle_membrane;plasma_membrane;neurotransmitter_transport;neuron_projection;synaptic_vesicle	1.63399	3.37428
ENSG00000287431	RENO1	regulator_of_early_neurogenesis_1	?	1.71533	3.35737
ENSG00000228960	OR2A9P	olfactory_receptor_family_2_subfamily_A_member_9_pseudogene	?	3.13341	3.35678
ENSG00000197872	CYRIA	CYFIP_related_Rac1_interactor_A	membrane;small_GTPase_binding;regulation_of_actin_filament_polymerization;molecular_function;biological_process;cellular_component;regulation_of_response_to_stimulus	2.74607	3.35494
ENSG00000175329	ISX	intestine_specific_homeobox	nucleus;DNA_binding;regulation_of_transcription,_DNA-templated;DNA-binding_transcription_factor_activity,_RNA_polymerase_II-specific;protein_binding;regulation_of_transcription_by_RNA_polymerase_II;RNA_polymerase_II_transcription_regulatory_region_sequence-specific_DNA_binding;chromatin;sequence-specific_double-stranded_DNA_binding;enteric_nervous_system_development	2.51857	3.30124
ENSG00000160183	TMPRSS3	transmembrane_serine_protease_3	membrane;integral_component_of_membrane;endoplasmic_reticulum;endoplasmic_reticulum_membrane;peptidase_activity;proteolysis;hydrolase_activity;serine-type_endopeptidase_activity;serine-type_peptidase_activity;scavenger_receptor_activity;endocytosis;cellular_sodium_ion_homeostasis;sodium_channel_regulator_activity;protein_binding;sensory_perception_of_sound;neuronal_cell_body	1.91427	3.2898
ENSG00000178343	SHISA3	shisa_family_member_3	membrane;integral_component_of_membrane;endoplasmic_reticulum;endoplasmic_reticulum_membrane;protein_binding;negative_regulation_of_canonical_Wnt_signaling_pathway	4.92349	3.28927
ENSG00000204136	GGTA1	glycoprotein_alpha-galactosyltransferase_1_(inactive)	membrane;integral_component_of_membrane;carbohydrate_metabolic_process;hexosyltransferase_activity;Golgi_apparatus;Golgi_cisterna_membrane;molecular_function;biological_process;cellular_component;leukotriene_D4_biosynthetic_process;Golgi_cisterna;protein_galactosylation_at_cell_surface	6.84106	3.28663
ENSG00000121552	CSTA	cystatin_A	cytoplasm;negative_regulation_of_endopeptidase_activity;nucleoplasm;cytosol;cell_adhesion;extracellular_space;protein_binding;cell-cell_adhesion;peptidase_inhibitor_activity;negative_regulation_of_peptidase_activity;endopeptidase_inhibitor_activity;cysteine-type_endopeptidase_inhibitor_activity;cornified_envelope;keratinocyte_differentiation;protease_binding;peptide_cross-linking;negative_regulat…	2.34033	3.25096
ENSG00000235947	EGOT	eosinophil_granule_ontogeny_transcript	?	2.23633	3.21059
ENSG00000163040	CCDC74A	coiled-coil_domain_containing_74A	?;protein_binding	1.62288	3.19194
ENSG00000198216	CACNA1E	calcium_voltage-gated_channel_subunit_alpha1_E	membrane;integral_component_of_membrane;transmembrane_transport;ion_channel_activity;ion_transport;voltage-gated_ion_channel_activity;regulation_of_ion_transmembrane_transport;calcium_ion_transport;calcium_ion_transmembrane_transport;calcium_channel_activity;voltage-gated_calcium_channel_activity;voltage-gated_calcium_channel_complex;metal_ion_binding;calcium_ion_binding;synapse;plasma_membrane;c…	2.66487	3.16978
ENSG00000008256	CYTH3	cytohesin_3	cytoplasm;membrane;nucleoplasm;cytosol;plasma_membrane;regulation_of_catalytic_activity;adherens_junction;cell_junction;guanyl-nucleotide_exchange_factor_activity;protein_binding;lipid_binding;regulation_of_ARF_protein_signal_transduction;bicellular_tight_junction;extrinsic_component_of_cytoplasmic_side_of_plasma_membrane;phosphatidylinositol-3,4,5-trisphosphate_binding;Golgi_membrane;positive_re…	1.87386	3.1648
ENSG00000168329	CX3CR1	C-X3-C_motif_chemokine_receptor_1	membrane;integral_component_of_membrane;G_protein-coupled_receptor_activity;G_protein-coupled_receptor_signaling_pathway;plasma_membrane;cell_adhesion;signal_transduction;immune_system_process;innate_immune_response;immune_response;chemotaxis;inflammatory_response;adaptive_immune_response;external_side_of_plasma_membrane;protein_binding;integral_component_of_plasma_membrane;C-X3-C_chemokine_recep…	1.99675	3.15467
ENSG00000158089	GALNT14	polypeptide_N-acetylgalactosaminyltransferase_14	membrane;integral_component_of_membrane;Golgi_apparatus;metal_ion_binding;transferase_activity;carbohydrate_binding;glycosyltransferase_activity;Golgi_membrane;protein_glycosylation;polypeptide_N-acetylgalactosaminyltransferase_activity;O-glycan_processing	7.9979	3.15024
ENSG00000219607	PPP1R3G	protein_phosphatase_1_regulatory_subunit_3G	protein_phosphatase_1_binding;protein_phosphatase_binding;glycogen_binding;regulation_of_glycogen_biosynthetic_process;glucose_homeostasis;positive_regulation_of_glycogen_biosynthetic_process;positive_regulation_of_glycogen_(starch)_synthase_activity;protein_phosphatase_type_1_complex;cytoplasm;protein_binding	1.66223	3.11483
ENSG00000134909	ARHGAP32	Rho_GTPase_activating_protein_32	cytoplasm;membrane;Golgi_apparatus;endoplasmic_reticulum;endoplasmic_reticulum_membrane;nucleoplasm;fibrillar_center;endosome;signal_transduction;regulation_of_catalytic_activity;cell_junction;Golgi_membrane;GTPase_activator_activity;cell_projection;endosome_membrane;protein_binding;synapse;cell_cortex;phosphatidylinositol_binding;postsynaptic_density;dendritic_spine;cytosol;regulation_of_small_G…	6.14438	3.09357
ENSG00000072840	EVC	EvC_ciliary_complex_subunit_1	cytoplasm;membrane;integral_component_of_membrane;plasma_membrane;cilium;cytoskeleton;cell_projection;ciliary_membrane;smoothened_signaling_pathway;ciliary_basal_body;positive_regulation_of_smoothened_signaling_pathway;skeletal_system_development;muscle_organ_development;endochondral_bone_growth;cartilage_development;plasma_membrane_protein_complex	2.09981	3.09097
ENSG00000152076	CCDC74B	coiled-coil_domain_containing_74B	?;protein_binding	1.71612	3.08451
ENSG00000170231	FABP6	fatty_acid_binding_protein_6	cytoplasm;membrane;lipid_transport;lipid_binding;nucleus;cytosol;fatty_acid_binding;fatty_acid_transport;lipid_metabolic_process;negative_regulation_of_cell_population_proliferation	2.06251	3.07894
ENSG00000073464	CLCN4	chloride_voltage-gated_channel_4	membrane;integral_component_of_membrane;transmembrane_transport;nucleotide_binding;ATP_binding;endoplasmic_reticulum;endoplasmic_reticulum_membrane;ion_transport;endosome;lysosomal_membrane;endosome_membrane;protein_binding;lysosome;antiporter_activity;proton_transmembrane_transport;late_endosome_membrane;recycling_endosome;recycling_endosome_membrane;early_endosome_membrane;chloride_transport;vo…	1.85195	3.07721
ENSG00000204128	C2orf72	chromosome_2_open_reading_frame_72	?	2.51772	3.02892
ENSG00000272259	LINC01749	long_intergenic_non-protein_coding_RNA_1749	?	1.41285	3.01416
ENSG00000181264	TLCD5	TLC_domain_containing_5	membrane;integral_component_of_membrane	2.45398	2.97903
ENSG00000235358	SCMH1-DT	SCMH1_divergent_transcript	?	2.87651	2.96737
ENSG00000213203	GIMAP1	GTPase,_IMAP_family_member_1	?;membrane;integral_component_of_membrane;Golgi_apparatus;nucleotide_binding;endoplasmic_reticulum;endoplasmic_reticulum_membrane;GTP_binding;Golgi_membrane;protein_binding	1.92097	2.96403
ENSG00000127152	BCL11B	BAF_chromatin_remodeling_complex_subunit_BCL11B	nucleus;metal_ion_binding;protein_binding;regulation_of_transcription_by_RNA_polymerase_II;RNA_polymerase_II_cis-regulatory_region_sequence-specific_DNA_binding;SWI/SNF_complex;DNA-binding_transcription_factor_activity;sequence-specific_double-stranded_DNA_binding;positive_regulation_of_transcription_by_RNA_polymerase_II;DNA-binding_transcription_activator_activity,_RNA_polymerase_II-specific;seq…	1.54215	2.9397
ENSG00000262155	LINC02175	long_intergenic_non-protein_coding_RNA_2175	?	1.34204	2.93459
ENSG00000169436	COL22A1	collagen_type_XXII_alpha_1_chain	?;cytoplasm;extracellular_region;collagen_trimer;extracellular_space;extracellular_matrix_structural_constituent;extracellular_matrix_organization;extracellular_matrix;endoplasmic_reticulum_lumen;angiogenesis;endothelial_cell_morphogenesis	2.16289	2.93081
ENSG00000143185	XCL2	X-C_motif_chemokine_ligand_2	extracellular_region;extracellular_space;chemotaxis;protein_binding;immune_response;cytokine_activity;chemokine_activity;G_protein-coupled_receptor_signaling_pathway;CCR_chemokine_receptor_binding;monocyte_chemotaxis;inflammatory_response;signal_transduction;neutrophil_chemotaxis;positive_regulation_of_GTPase_activity;lymphocyte_chemotaxis;chemokine-mediated_signaling_pathway;positive_regulation_…	2.95442	2.92855
ENSG00000110427	KIAA1549L	KIAA1549_like	membrane;integral_component_of_membrane	2.18089	2.92396
ENSG00000117407	ARTN	artemin	growth_factor_activity;extracellular_region;protein_binding;extracellular_space;receptor_tyrosine_kinase_binding;glial_cell-derived_neurotrophic_factor_receptor_binding;signal_transduction;signaling_receptor_binding;peripheral_nervous_system_development;neuroblast_proliferation;axon_guidance;induction_of_positive_chemotaxis;Peyer's_patch_morphogenesis;lymphocyte_migration_into_lymphoid_organs	1.68311	2.91748
ENSG00000141448	GATA6	GATA_binding_protein_6	nucleus;zinc_ion_binding;metal_ion_binding;negative_regulation_of_apoptotic_process;nucleoplasm;DNA_binding;regulation_of_transcription,_DNA-templated;positive_regulation_of_transcription,_DNA-templated;regulation_of_transcription_by_RNA_polymerase_II;DNA-binding_transcription_factor_activity;negative_regulation_of_transcription,_DNA-templated;nuclear_membrane;sequence-specific_DNA_binding;positi…	5.68545	2.91266
ENSG00000151079	KCNA6	potassium_voltage-gated_channel_subfamily_A_member_6	membrane;integral_component_of_membrane;transmembrane_transport;plasma_membrane;ion_channel_activity;ion_transport;voltage-gated_ion_channel_activity;voltage-gated_potassium_channel_activity;potassium_channel_activity;potassium_ion_transport;regulation_of_ion_transmembrane_transport;protein_homooligomerization;potassium_ion_transmembrane_transport;voltage-gated_potassium_channel_complex;protein_b…	3.43747	2.91164
ENSG00000166313	APBB1	amyloid_beta_precursor_protein_binding_family_B_member_1	?;nucleus;cytoplasm;nuclear_speck;membrane;endoplasmic_reticulum;plasma_membrane;ubiquitin_protein_ligase_binding;apoptotic_process;chromatin_organization;signal_transduction;cell_projection;cellular_response_to_DNA_damage_stimulus;protein_binding;synapse;positive_regulation_of_transcription,_DNA-templated;positive_regulation_of_apoptotic_process;lamellipodium;amyloid-beta_binding;growth_cone;axo…	2.95671	2.90451
ENSG00000198515	CNGA1	cyclic_nucleotide_gated_channel_subunit_alpha_1	membrane;integral_component_of_membrane;transmembrane_transport;nucleotide_binding;plasma_membrane;ion_channel_activity;ion_transport;protein_binding;response_to_stimulus;visual_perception;cGMP_binding;cation_transmembrane_transport;intracellular_cyclic_nucleotide_activated_cation_channel_activity;integral_component_of_plasma_membrane;intracellular_cAMP-activated_cation_channel_activity;intracell…	2.54359	2.89687
ENSG00000180712	LINC02363	long_intergenic_non-protein_coding_RNA_2363	?	0.929036	2.89621
ENSG00000095397	WHRN	whirlin	cytoplasm;cell_junction;sensory_perception_of_sound;cell_projection;protein_binding;synapse;plasma_membrane;growth_cone;photoreceptor_inner_segment;sensory_perception_of_light_stimulus;retina_homeostasis;cilium;stereocilium;inner_ear_receptor_cell_stereocilium_organization;stereocilium_tip;photoreceptor_connecting_cilium;establishment_of_protein_localization;neuronal_cell_body;stereocilia_ankle_l…	1.63591	2.8733
ENSG00000161249	DMKN	dermokine	?;extracellular_region;protein_binding;extracellular_space;cornified_envelope_assembly	1.68763	2.86562
ENSG00000166317	SYNPO2L	synaptopodin_2_like	cytoplasm;nuclear_speck;nucleoplasm;cytosol;actin_binding;cytoskeleton;cell_junction;protein_binding;nucleus;actin_cytoskeleton;Z_disc;positive_regulation_of_stress_fiber_assembly;heart_morphogenesis;sarcomere_organization;positive_regulation_of_actin_filament_bundle_assembly;positive_regulation_of_Rho_protein_signal_transduction	1.54472	2.85758
ENSG00000137266	SLC22A23	solute_carrier_family_22_member_23	membrane;integral_component_of_membrane;transmembrane_transporter_activity;transmembrane_transport;plasma_membrane;ion_transport;protein_binding	2.02878	2.83509
ENSG00000231216	GS1-600G8.3	unknown_transcript	?	1.79069	2.83228
ENSG00000163687	DNASE1L3	deoxyribonuclease_1_like_3	nucleus;endoplasmic_reticulum;hydrolase_activity;apoptotic_process;catalytic_activity;extracellular_region;programmed_cell_death;nuclease_activity;protein_binding;endonuclease_activity;deoxyribonuclease_activity;DNA_catabolic_process;DNA_binding;DNA_metabolic_process;apoptotic_DNA_fragmentation;calcium_ion_binding;regulation_of_acute_inflammatory_response;deoxyribonuclease_I_activity;DNA_cataboli…	2.63025	2.80985
ENSG00000182732	RGS6	regulator_of_G_protein_signaling_6	nucleus;cytoplasm;membrane;G_protein-coupled_receptor_signaling_pathway;plasma_membrane;intracellular_signal_transduction;cytosol;GTPase_activator_activity;negative_regulation_of_signal_transduction;protein_binding;positive_regulation_of_GTPase_activity;extrinsic_component_of_membrane;GTPase_activity;regulation_of_G_protein-coupled_receptor_signaling_pathway;regulation_of_catalytic_activity;intra…	1.79242	2.79886
ENSG00000138795	LEF1	lymphoid_enhancer_binding_factor_1	protein_binding;cytoplasm;nucleus;negative_regulation_of_apoptotic_process;beta-catenin_binding;DNA_binding;regulation_of_transcription_by_RNA_polymerase_II;negative_regulation_of_transcription,_DNA-templated;Wnt_signaling_pathway;histone_H3_acetylation;positive_regulation_of_transcription,_DNA-templated;positive_regulation_of_cell_population_proliferation;DNA-binding_transcription_factor_activit…	1.26256	2.77906
ENSG00000136931	NR5A1	nuclear_receptor_subfamily_5_group_A_member_1	nucleus;zinc_ion_binding;metal_ion_binding;nucleoplasm;cytosol;DNA_binding;regulation_of_transcription,_DNA-templated;DNA-binding_transcription_factor_activity;sequence-specific_DNA_binding;positive_regulation_of_transcription_by_RNA_polymerase_II;protein_binding;DNA-binding_transcription_factor_activity,_RNA_polymerase_II-specific;nuclear_receptor_activity;intracellular_receptor_signaling_pathwa…	2.79275	2.75925
ENSG00000147459	DOCK5	dedicator_of_cytokinesis_5	regulation_of_catalytic_activity;small_GTPase_mediated_signal_transduction;guanyl-nucleotide_exchange_factor_activity;GTPase_activator_activity;cell_migration;protein_binding;cytoplasm;membrane;cytosol;plasma_membrane;positive_regulation_of_epithelial_cell_migration;positive_regulation_of_substrate_adhesion-dependent_cell_spreading;positive_regulation_of_vascular_associated_smooth_muscle_cell_mig…	2.48997	2.7501
ENSG00000159212	CLIC6	chloride_intracellular_channel_6	cytoplasm;membrane;integral_component_of_membrane;plasma_membrane;ion_transport;ion_transmembrane_transport;voltage-gated_ion_channel_activity;regulation_of_ion_transmembrane_transport;chloride_channel_activity;chloride_transport;chloride_channel_complex;extracellular_exosome;D2_dopamine_receptor_binding;D3_dopamine_receptor_binding;D4_dopamine_receptor_binding	1.27189	2.72637
ENSG00000133561	GIMAP6	GTPase,_IMAP_family_member_6	cytoplasm;nucleotide_binding;GTP_binding;cytosol	1.61883	2.71564
ENSG00000072832	CRMP1	collapsin_response_mediator_protein_1	?;cytoplasm;nervous_system_development;cytosol;cytoskeleton;cell_projection;centrosome;hydrolase_activity;protein_binding;hydrolase_activity,_acting_on_carbon-nitrogen_(but_not_peptide)_bonds;perikaryon;microtubule_organizing_center;spindle;microtubule_cytoskeleton_organization;identical_protein_binding;axon_guidance;growth_cone;nucleobase-containing_compound_metabolic_process;filamin_binding;mid…	1.73138	2.71028
ENSG00000114541	FRMD4B	FERM_domain_containing_4B	cytoplasm;cytoskeleton;adherens_junction;cell_junction;extracellular_space;bicellular_tight_junction;establishment_of_epithelial_cell_polarity;ruffle	1.63674	2.70774
ENSG00000125462	MIR9-1HG	MIR9-1_host_gene	?	1.76933	2.70752
ENSG00000205592	MUC19	mucin_19,_oligomeric	?	0.91823	2.70051
ENSG00000169245	CXCL10	C-X-C_motif_chemokine_ligand_10	regulation_of_catalytic_activity;extracellular_region;extracellular_space;chemotaxis;G_protein-coupled_receptor_signaling_pathway;positive_regulation_of_transcription_by_RNA_polymerase_II;protein_binding;immune_response;heparin_binding;cytokine_activity;inflammatory_response;chemokine_activity;defense_response;cellular_response_to_lipopolysaccharide;adenylate_cyclase-activating_G_protein-coupled_…	1.56004	2.69924
ENSG00000039068	CDH1	cadherin_1	protein_binding;membrane;integral_component_of_membrane;Golgi_apparatus;metal_ion_binding;plasma_membrane;endosome;calcium_ion_binding;flotillin_complex;cell_adhesion;homophilic_cell_adhesion_via_plasma_membrane_adhesion_molecules;adherens_junction;cell_junction;regulation_of_gene_expression;cell-cell_adhesion;lamellipodium;cytoplasm;adherens_junction_organization;extracellular_region;identical_p…	3.27431	2.68849
ENSG00000106789	CORO2A	coronin_2A	actin_binding;actin_filament_binding;protein_binding;transcription_repressor_complex;intracellular_signal_transduction	1.34569	2.68826
ENSG00000164949	GEM	GTP_binding_protein_overexpressed_in_skeletal_muscle	membrane;nucleotide_binding;plasma_membrane;GTPase_activity;GTP_binding;protein_binding;negative_regulation_of_high_voltage-gated_calcium_channel_activity;chromosome_organization;midbody;calmodulin_binding;spindle_midzone;mitotic_spindle;immune_response;signal_transduction;cell_surface_receptor_signaling_pathway;cytoplasmic_side_of_plasma_membrane;mitotic_cell_cycle;metaphase_plate_congression;ca…	1.84122	2.65265
ENSG00000106772	PRUNE2	prune_homolog_2_with_BCH_domain	cytoplasm;membrane;integral_component_of_membrane;Golgi_apparatus;metal_ion_binding;nucleoplasm;nucleolus;cytosol;apoptotic_process;pyrophosphatase_activity	3.93082	2.64749
ENSG00000133246	PRAM1	PML-RARA_regulated_adaptor_molecule_1	?;protein-containing_complex;plasma_membrane;protein_binding;lipid_binding;integrin-mediated_signaling_pathway;T_cell_receptor_signaling_pathway;protein_kinase_binding;protein_localization_to_plasma_membrane;regulation_of_neutrophil_degranulation	3.727	2.62966
ENSG00000137962	ARHGAP29	Rho_GTPase_activating_protein_29	?;signal_transduction;regulation_of_catalytic_activity;GTPase_activator_activity;regulation_of_small_GTPase_mediated_signal_transduction;cytoplasm;protein-containing_complex;metal_ion_binding;activation_of_GTPase_activity;cytosol;Rho_protein_signal_transduction;PDZ_domain_binding;protein_binding	3.15562	2.62809
ENSG00000144218	AFF3	AF4/FMR2_family_member_3	nucleus;nucleoplasm;cytosol;DNA_binding;nuclear_body;regulation_of_gene_expression;embryonic_hindlimb_morphogenesis;response_to_tumor_necrosis_factor;super_elongation_complex;double-stranded_DNA_binding;DNA-binding_transcription_factor_activity;regulation_of_transcription,_DNA-templated;membrane-bounded_organelle	5.45132	2.61546
ENSG00000245694	CRNDE	colorectal_neoplasia_differentially_expressed	?	1.59618	2.61172
ENSG00000169291	SHE	Src_homology_2_domain_containing_E	?;protein_binding;phosphotyrosine_residue_binding	3.34944	2.5958
ENSG00000134028	ADAMDEC1	ADAM_like_decysin_1	metal_ion_binding;peptidase_activity;proteolysis;hydrolase_activity;zinc_ion_binding;extracellular_region;immune_response;metalloendopeptidase_activity;metallopeptidase_activity;collagen-containing_extracellular_matrix;negative_regulation_of_cell_adhesion	3.04985	2.5932
ENSG00000111452	ADGRD1	adhesion_G_protein-coupled_receptor_D1	?;membrane;integral_component_of_membrane;G_protein-coupled_receptor_activity;G_protein-coupled_receptor_signaling_pathway;nucleoplasm;plasma_membrane;signal_transduction;protein_binding;transmembrane_signaling_receptor_activity;cell_surface_receptor_signaling_pathway;adenylate_cyclase-activating_G_protein-coupled_receptor_signaling_pathway;integral_component_of_plasma_membrane	3.21555	2.59155
ENSG00000133026	MYH10	myosin_heavy_chain_10	nucleus;cytoplasm;nucleotide_binding;ATP_binding;cytoskeletal_motor_activity;actin_binding;actin_filament_binding;myosin_complex;cell_adhesion;cytosol;cell_projection;cell_cortex;lamellipodium;midbody;cleavage_furrow;protein_binding;calmodulin_binding;extracellular_exosome;stress_fiber;regulation_of_cell_shape;positive_regulation_of_protein_secretion;RNA_stem-loop_binding;mRNA_5'-UTR_binding;micr…	0.884825	2.58714
ENSG00000203780	FANK1	fibronectin_type_III_and_ankyrin_repeat_domains_1	nucleus;cytoplasm;negative_regulation_of_apoptotic_process;nucleoplasm;cilium;cytoskeleton;cytosol;chromatin;cell_projection;protein_binding;positive_regulation_of_transcription,_DNA-templated;positive_regulation_of_apoptotic_process;ciliary_basal_body;regulation_of_apoptotic_process;positive_regulation_of_DNA-binding_transcription_factor_activity;ciliary_base	2.68192	2.57854
ENSG00000118997	DNAH7	dynein_axonemal_heavy_chain_7	cytoplasm;nucleotide_binding;ATP_binding;cytosol;cilium;calcium_ion_binding;cytoskeleton;cell_projection;microtubule;microtubule-based_movement;dynein_complex;minus-end-directed_microtubule_motor_activity;dynein_light_intermediate_chain_binding;cilium_movement;dynein_intermediate_chain_binding;cilium-dependent_cell_motility;microtubule_motor_activity;inner_dynein_arm_assembly;axonemal_dynein_comp…	2.38478	2.57791
ENSG00000187796	CARD9	caspase_recruitment_domain_family_member_9	?;cytoplasm;metal_ion_binding;regulation_of_apoptotic_process;positive_regulation_of_I-kappaB_kinase/NF-kappaB_signaling;protein_homodimerization_activity;protein_binding;immune_system_process;innate_immune_response;adaptive_immune_response;plasma_membrane;cytosol;CARD_domain_binding;positive_regulation_of_cytokine_production;protein_homooligomerization;positive_regulation_of_interleukin-6_produc…	1.72569	2.56591
ENSG00000235621	LINC00494	long_intergenic_non-protein_coding_RNA_494	?	0.882546	2.55419
ENSG00000013588	GPRC5A	G_protein-coupled_receptor_class_C_group_5_member_A	?;membrane;integral_component_of_membrane;cytoplasmic_vesicle_membrane;cytoplasmic_vesicle;intracellular_membrane-bounded_organelle;G_protein-coupled_receptor_activity;G_protein-coupled_receptor_signaling_pathway;nucleolus;plasma_membrane;signal_transduction;protein_binding;activation_of_protein_kinase_activity;cadherin_binding;extracellular_exosome;integral_component_of_plasma_membrane;receptor_…	2.40467	2.55356
ENSG00000173040	EVC2	EvC_ciliary_complex_subunit_2	cytoplasm;membrane;integral_component_of_membrane;plasma_membrane;cytoskeleton;cell_projection;ciliary_membrane;smoothened_signaling_pathway;nucleus;cilium;plasma_membrane_protein_complex	1.90475	2.54671
ENSG00000172794	RAB37	RAB37,_member_RAS_oncogene_family	GTPase_activity;GTP_binding;protein_transport;cytoplasmic_vesicle;nucleotide_binding;protein_binding;endoplasmic_reticulum-Golgi_intermediate_compartment;plasma_membrane;Golgi_apparatus;specific_granule_membrane;azurophil_granule_membrane;endosome	2.61371	2.53193
ENSG00000160200	CBS	cystathionine_beta-synthase	?;nucleus;cytoplasm;metal_ion_binding;ubiquitin_protein_ligase_binding;lyase_activity;cytosol;protein_homodimerization_activity;catalytic_activity;metabolic_process;protein_binding;cellular_amino_acid_biosynthetic_process;enzyme_binding;identical_protein_binding;heme_binding;cysteine_biosynthetic_process_from_serine;pyridoxal_phosphate_binding;nitric_oxide_binding;modified_amino_acid_binding;homo…	3.55945	2.51936
ENSG00000196220	SRGAP3	SLIT-ROBO_Rho_GTPase_activating_protein_3	signal_transduction;regulation_of_catalytic_activity;GTPase_activator_activity;protein_binding;cytoplasm;cytosol;regulation_of_small_GTPase_mediated_signal_transduction;negative_regulation_of_cell_migration	1.38599	2.51815
ENSG00000163239	TDRD10	tudor_domain_containing_10	nucleic_acid_binding;RNA_binding;P_granule_organization;piRNA_metabolic_process;P_granule	5.87817	2.51055
ENSG00000274827	LINC01297	long_intergenic_non-protein_coding_RNA_1297	?	3.64091	2.50296
ENSG00000139910	NOVA1	NOVA_alternative_splicing_regulator_1	RNA_binding;mRNA_splicing,_via_spliceosome;nucleus;nucleic_acid_binding;mRNA_processing;RNA_splicing;intracellular_membrane-bounded_organelle;nucleoplasm;nucleolus;protein_binding;nervous_system_development;mRNA_binding;cytoplasm;regulation_of_gene_expression;regulation_of_alternative_mRNA_splicing,_via_spliceosome;negative_regulation_of_cold-induced_thermogenesis;regulation_of_RNA_metabolic_proc…	1.34019	2.50146
ENSG00000102362	SYTL4	synaptotagmin_like_4	intracellular_protein_transport;membrane;exocytosis;small_GTPase_binding;phospholipid_binding;cytoplasmic_vesicle;metal_ion_binding;plasma_membrane;endosome;protein_binding;neurexin_family_protein_binding;negative_regulation_of_insulin_secretion;extrinsic_component_of_membrane;secretory_granule;transport_vesicle_membrane;positive_regulation_of_exocytosis;multivesicular_body_sorting_pathway;positi…	2.91737	2.48936
ENSG00000171115	GIMAP8	GTPase,_IMAP_family_member_8	cytoplasm;Golgi_apparatus;nucleotide_binding;endoplasmic_reticulum;mitochondrion;GTP_binding;cytosol;regulation_of_T_cell_apoptotic_process	1.70553	2.4836
ENSG00000070159	PTPN3	protein_tyrosine_phosphatase_non-receptor_type_3	?;protein_binding;cytoplasm;membrane;plasma_membrane;hydrolase_activity;cytoskeleton;phosphoprotein_phosphatase_activity;protein_dephosphorylation;cytoskeletal_protein_binding;protein_tyrosine_phosphatase_activity;phosphatase_activity;dephosphorylation;peptidyl-tyrosine_dephosphorylation;cytosol;sodium_channel_regulator_activity;regulation_of_sodium_ion_transmembrane_transporter_activity;cytoplas…	4.12878	2.47455
ENSG00000258288	NENFP2	neudesin_neurotrophic_factor_pseudogene_2	?	1.89425	2.47125
ENSG00000182263	FIGN	fidgetin,_microtubule_severing_factor	?;nucleus;cytoplasm;nucleotide_binding;ATP_binding;cell_cycle;cytoskeleton;cell_division;microtubule;protein_binding;ATP_hydrolysis_activity;microtubule_organizing_center;nuclear_matrix;microtubule-severing_ATPase_activity;microtubule_severing;protein_C-terminus_binding	5.51159	2.46074
ENSG00000159556	ISL2	ISL_LIM_homeobox_2	nucleus;metal_ion_binding;DNA_binding;regulation_of_transcription,_DNA-templated;DNA-binding_transcription_factor_activity,_RNA_polymerase_II-specific;protein_binding;regulation_of_transcription_by_RNA_polymerase_II;chromatin;sequence-specific_double-stranded_DNA_binding;cis-regulatory_region_sequence-specific_DNA_binding;axonogenesis;neuron_development;peripheral_nervous_system_neuron_developmen…	1.94842	2.45684
ENSG00000197119	SLC25A29	solute_carrier_family_25_member_29	membrane;integral_component_of_membrane;transmembrane_transport;mitochondrion;mitochondrial_inner_membrane;basic_amino_acid_transmembrane_transporter_activity;amino_acid_transport;arginine_transmembrane_transport;acyl_carnitine_transport;high-affinity_arginine_transmembrane_transporter_activity;high-affinity_lysine_transmembrane_transporter_activity;ornithine_transport;L-histidine_transmembrane_t…	1.31449	2.45553
ENSG00000115318	LOXL3	lysyl_oxidase_like_3	nucleus;cytoplasm;membrane;metal_ion_binding;oxidoreductase_activity;negative_regulation_of_transcription,_DNA-templated;extracellular_region;extracellular_space;protein_binding;inflammatory_response;scavenger_receptor_activity;copper_ion_binding;endocytosis;fibronectin_binding;protein-lysine_6-oxidase_activity;oxidoreductase_activity,_acting_on_the_CH-NH2_group_of_donors,_oxygen_as_acceptor;pept…	1.19351	2.45386
ENSG00000222036	POTEM	POTE_ankyrin_domain_family_member_M	membrane;integral_component_of_membrane;protein_binding	3.95622	2.4355
ENSG00000205755	CRLF2	cytokine_receptor_like_factor_2	membrane;integral_component_of_membrane;plasma_membrane;extracellular_region;cytokine-mediated_signaling_pathway;positive_regulation_of_cell_population_proliferation;external_side_of_plasma_membrane;cytokine_receptor_activity;receptor_complex;cytokine_binding;positive_regulation_of_interleukin-5_production;oncostatin-M_receptor_activity;leukemia_inhibitory_factor_receptor_activity;ciliary_neurotr…	3.68067	2.431
ENSG00000245080	MIR3150BHG	MIR3150B_host_gene	?	3.66904	2.42715
ENSG00000091136	LAMB1	laminin_subunit_beta_1	?;membrane;cell_periphery;basement_membrane;cell_adhesion;extracellular_region;extracellular_space;protein_binding;perinuclear_region_of_cytoplasm;extracellular_matrix_structural_constituent;structural_molecule_activity;extracellular_exosome;cell_migration;collagen-containing_extracellular_matrix;animal_organ_morphogenesis;tissue_development;substrate_adhesion-dependent_cell_spreading;basement_me…	1.0881	2.42068
ENSG00000050030	NEXMIF	neurite_extension_and_migration_factor	nucleus;cytoplasm;nucleoplasm;cytosol;midbody;mitotic_spindle;nervous_system_development;negative_regulation_of_cell-matrix_adhesion;negative_regulation_of_cell_adhesion_mediated_by_integrin;negative_regulation_of_cell-cell_adhesion_mediated_by_cadherin;negative_regulation_of_neuron_migration	1.34185	2.40457
ENSG00000116141	MARK1	microtubule_affinity_regulating_kinase_1	negative_regulation_of_gene_expression;cytoplasm;membrane;metal_ion_binding;nucleotide_binding;protein_kinase_activity;protein_serine/threonine_kinase_activity;protein_serine/threonine/tyrosine_kinase_activity;ATP_binding;kinase_activity;transferase_activity;protein_serine_kinase_activity;protein_phosphorylation;phosphorylation;plasma_membrane;cytoskeleton;cell_projection;dendrite;tau-protein_kin…	2.38416	2.39376
ENSG00000141934	PLPP2	phospholipid_phosphatase_2	membrane;integral_component_of_membrane;endoplasmic_reticulum;endoplasmic_reticulum_membrane;plasma_membrane;hydrolase_activity;endosome;caveola;lipid_metabolic_process;phosphatidate_phosphatase_activity;sphingosine-1-phosphate_phosphatase_activity;phospholipid_metabolic_process;phospholipid_dephosphorylation;protein_binding;early_endosome;early_endosome_membrane;ceramide_metabolic_process;integr…	2.80902	2.39198
ENSG00000141540	TTYH2	tweety_family_member_2	membrane;integral_component_of_membrane;plasma_membrane;ion_transport;protein_binding;chloride_channel_activity;chloride_transport;chloride_channel_complex;intracellular_calcium_activated_chloride_channel_activity;volume-sensitive_chloride_channel_activity	2.00717	2.3856
ENSG00000182511	FES	FES_proto-oncogene,_tyrosine_kinase	?;membrane;integral_component_of_membrane;cytoplasm;Golgi_apparatus;cytoplasmic_vesicle;nucleotide_binding;protein_kinase_activity;protein_serine/threonine/tyrosine_kinase_activity;ATP_binding;kinase_activity;transferase_activity;protein_phosphorylation;phosphorylation;plasma_membrane;protein_tyrosine_kinase_activity;cytoskeleton;focal_adhesion;cytosol;cell_junction;protein_binding;non-membrane_s…	2.6942	2.38537
ENSG00000231671	LINC01307	long_intergenic_non-protein_coding_RNA_1307	?	2.07778	2.37771
ENSG00000109944	JHY	junctional_cadherin_complex_regulator	cell_projection_organization;extracellular_region;brain_development;axoneme_assembly;cell_differentiation;motile_cilium_assembly;regulation_of_establishment_of_planar_polarity;cerebrospinal_fluid_circulation	3.55384	2.37153
ENSG00000259129	LINC00648	long_intergenic_non-protein_coding_RNA_648	?	3.40583	2.36973
ENSG00000110237	ARHGEF17	Rho_guanine_nucleotide_exchange_factor_17	regulation_of_catalytic_activity;guanyl-nucleotide_exchange_factor_activity;protein_binding;cytosol;regulation_of_small_GTPase_mediated_signal_transduction;actin_cytoskeleton_organization	0.900148	2.35553
ENSG00000179111	HES7	hes_family_bHLH_transcription_factor_7	nucleus;DNA_binding;protein_dimerization_activity;regulation_of_transcription,_DNA-templated;negative_regulation_of_transcription_by_RNA_polymerase_II;protein_binding;Notch_signaling_pathway;regulation_of_transcription_by_RNA_polymerase_II;DNA-binding_transcription_factor_activity,_RNA_polymerase_II-specific;RNA_polymerase_II_cis-regulatory_region_sequence-specific_DNA_binding;chromatin;sequence-…	2.87546	2.35382
ENSG00000099284	MACROH2A2	macroH2A.2_histone	?;DNA_binding;chromatin_organization;protein_heterodimerization_activity;nucleosome;chromosome;chromosome,_telomeric_region;nucleus;nucleoplasm;chromatin_DNA_binding;nucleosome_assembly;chromatin;protein_binding;negative_regulation_of_transcription_by_RNA_polymerase_II;RNA_polymerase_II_transcription_regulatory_region_sequence-specific_DNA_binding;transcription_cis-regulatory_region_binding;extra…	2.40095	2.34203
ENSG00000233143	DIRC3-AS1	DIRC3_antisense_RNA_1	?	4.66281	2.33336
ENSG00000163053	SLC16A14	solute_carrier_family_16_member_14	membrane;integral_component_of_membrane;transmembrane_transporter_activity;transmembrane_transport;plasma_membrane;symporter_activity;integral_component_of_plasma_membrane;monocarboxylic_acid_transmembrane_transporter_activity;monocarboxylic_acid_transport	3.02462	2.33302
ENSG00000164742	ADCY1	adenylate_cyclase_1	membrane;metal_ion_binding;ATP_binding;intracellular_signal_transduction;lyase_activity;regulation_of_biological_quality;adenylate_cyclase_activity;phosphorus-oxygen_lyase_activity;cAMP_biosynthetic_process;cyclic_nucleotide_biosynthetic_process;regulation_of_immune_system_process;cytoplasm;integral_component_of_membrane;nucleotide_binding;plasma_membrane;membrane_raft;rhythmic_process;calmodulin…	2.75541	2.31923
ENSG00000080854	IGSF9B	immunoglobulin_superfamily_member_9B	membrane;integral_component_of_membrane;plasma_membrane;cell_adhesion;cell_junction;synapse;nervous_system_development;postsynaptic_membrane;postsynaptic_density;neuron_projection;GABA-ergic_synapse;postsynaptic_specialization_of_symmetric_synapse;protein_binding	2.39956	2.29008
ENSG00000260459	FTLP14	ferritin_light_chain_pseudogene_14	?	3.12835	2.28159
ENSG00000258484	SPESP1	sperm_equatorial_segment_protein_1	?;cytoplasmic_vesicle;intracellular_membrane-bounded_organelle;nucleoplasm;cytosol;acrosomal_vesicle;fusion_of_sperm_to_egg_plasma_membrane_involved_in_single_fertilization;acrosome_reaction;sperm-egg_recognition;fertilization	5.62348	2.27315
ENSG00000086288	NME8	NME/NM23_family_member_8	cytoplasm;nuclear_speck;cytosol;cell_differentiation;spermatogenesis;nucleus;sperm_midpiece;microtubule_binding;flagellated_sperm_motility;cellular_response_to_reactive_oxygen_species;cilium_assembly;axoneme;outer_dynein_arm;sperm_principal_piece;sperm_cytoplasmic_droplet	2.20159	2.27013
ENSG00000116833	NR5A2	nuclear_receptor_subfamily_5_group_A_member_2	protein_binding;cytoplasm;nucleus;zinc_ion_binding;metal_ion_binding;DNA_binding;regulation_of_transcription,_DNA-templated;DNA-binding_transcription_factor_activity;sequence-specific_DNA_binding;nuclear_receptor_activity;intracellular_receptor_signaling_pathway;lipid_binding;regulation_of_transcription_by_RNA_polymerase_II;RNA_polymerase_II_cis-regulatory_region_sequence-specific_DNA_binding;DNA…	2.19575	2.26024
ENSG00000081059	TCF7	transcription_factor_7	nucleus;nucleoplasm;beta-catenin_binding;canonical_Wnt_signaling_pathway;DNA_binding;regulation_of_transcription_by_RNA_polymerase_II;regulation_of_transcription,_DNA-templated;nuclear_body;Wnt_signaling_pathway;protein_binding;negative_regulation_of_transcription,_DNA-templated;DNA-binding_transcription_factor_activity,_RNA_polymerase_II-specific;RNA_polymerase_II_cis-regulatory_region_sequence-…	2.15258	2.25797
ENSG00000151640	DPYSL4	dihydropyrimidinase_like_4	cytoplasm;hydrolase_activity;protein_binding;hydrolase_activity,_acting_on_carbon-nitrogen_(but_not_peptide)_bonds;cytosol;nervous_system_development;filamin_binding;neuron_death;neuron_projection_guidance	5.2853	2.254
ENSG00000154319	FAM167A	family_with_sequence_similarity_167_member_A	protein_binding	1.07183	2.25147
ENSG00000140931	CMTM3	CKLF_like_MARVEL_transmembrane_domain_containing_3	membrane;integral_component_of_membrane;signal_transduction;extracellular_space;chemotaxis;protein_binding;cytokine_activity;cytosol;cytoplasmic_vesicle;blastocyst_hatching;positive_regulation_of_B_cell_receptor_signaling_pathway;cytoplasm;nuclear_membrane	2.73614	2.24129
ENSG00000188747	NOXA1	NADPH_oxidase_activator_1	protein_binding;cytoplasm;membrane;plasma_membrane;regulation_of_catalytic_activity;SH3_domain_binding;identical_protein_binding;cytosol;NADPH_oxidase_complex;superoxide_metabolic_process;superoxide-generating_NADPH_oxidase_activator_activity;superoxide_anion_generation;enzyme_binding;small_GTPase_binding;regulation_of_hydrogen_peroxide_metabolic_process;regulation_of_respiratory_burst	1.6536	2.23883
ENSG00000226441	PLCL2-AS1	PLCL2_antisense_RNA_1	?	2.90265	2.23874
ENSG00000286214	COPG2IT1	COPG2_imprinted_transcript_1	?	2.34759	2.23648
ENSG00000214929	SPATA31D1	SPATA31_subfamily_D_member_1	membrane;integral_component_of_membrane;cell_differentiation;spermatogenesis	1.76112	2.22358
ENSG00000105426	PTPRS	protein_tyrosine_phosphatase_receptor_type_S	?;membrane;integral_component_of_membrane;cell_adhesion;phosphoprotein_phosphatase_activity;protein_dephosphorylation;protein_tyrosine_phosphatase_activity;phosphatase_activity;dephosphorylation;cellular_component_organization;heparin_binding;chondroitin_sulfate_binding;negative_regulation_of_neuron_projection_development;spinal_cord_development;cerebellum_development;hippocampus_development;cere…	0.905268	2.21824
ENSG00000169129	AFAP1L2	actin_filament_associated_protein_1_like_2	cytoplasm;cytosol;plasma_membrane;signaling_adaptor_activity;regulation_of_signal_transduction;positive_regulation_of_protein_tyrosine_kinase_activity;regulation_of_mitotic_cell_cycle;positive_regulation_of_transcription,_DNA-templated;inflammatory_response;SH3_domain_binding;positive_regulation_of_epidermal_growth_factor_receptor_signaling_pathway;SH2_domain_binding;protein_tyrosine_kinase_activ…	2.37512	2.21814
ENSG00000006659	LGALS14	galectin_14	nucleus;nucleoplasm;carbohydrate_binding;apoptotic_process;protein_binding;positive_regulation_of_T_cell_apoptotic_process	2.59856	2.21723
ENSG00000187134	AKR1C1	aldo-keto_reductase_family_1_member_C1	?;cytoplasm;oxidoreductase_activity;lipid_metabolic_process;cytosol;protein_binding;digestion;estradiol_17-beta-dehydrogenase_activity;17-beta-hydroxysteroid_dehydrogenase_(NAD+)_activity;17-beta-hydroxysteroid_dehydrogenase_(NADP+)_activity;extracellular_exosome;positive_regulation_of_reactive_oxygen_species_metabolic_process;alditol:NADP+_1-oxidoreductase_activity;testosterone_17-beta-dehydroge…	3.98135	2.20071
ENSG00000080573	COL5A3	collagen_type_V_alpha_3_chain	extracellular_region;collagen_trimer;extracellular_matrix_structural_constituent;collagen_fibril_organization;extracellular_space;extracellular_matrix_organization;extracellular_matrix;extracellular_matrix_structural_constituent_conferring_tensile_strength;collagen-containing_extracellular_matrix;endoplasmic_reticulum_lumen;collagen_binding;skin_development;collagen_type_V_trimer;heparin_binding;…	1.57901	2.19608
ENSG00000172548	NIPAL4	NIPA_like_domain_containing_4	membrane;integral_component_of_membrane;ion_transport;protein_binding;magnesium_ion_transmembrane_transporter_activity;magnesium_ion_transport;magnesium_ion_transmembrane_transport	2.3095	2.17892
ENSG00000197822	OCLN	occludin	negative_regulation_of_gene_expression;membrane;integral_component_of_membrane;cytoplasmic_vesicle;plasma_membrane;cell_junction;protein_binding;bicellular_tight_junction;bicellular_tight_junction_assembly;protein_domain_specific_binding;apical_plasma_membrane;tight_junction;positive_regulation_of_gene_expression;protein-containing_complex_assembly;maintenance_of_blood-brain_barrier;cell-cell_jun…	0.775336	2.17381
ENSG00000176749	CDK5R1	cyclin_dependent_kinase_5_regulatory_subunit_1	nucleus;cytoplasm;membrane;intracellular_membrane-bounded_organelle;kinase_activity;nucleoplasm;plasma_membrane;calcium_ion_binding;cell_projection;dendrite;protein_binding;neuron_projection;perinuclear_region_of_cytoplasm;rhythmic_process;peptidyl-serine_phosphorylation;axon;perikaryon;cyclin-dependent_protein_serine/threonine_kinase_activator_activity;postsynaptic_density;protein_kinase_binding…	1.94399	2.17333
ENSG00000105499	PLA2G4C	phospholipase_A2_group_IVC	membrane;transferase_activity;endoplasmic_reticulum;endoplasmic_reticulum_membrane;plasma_membrane;hydrolase_activity;mitochondrion;lipid_metabolic_process;phospholipase_activity;phospholipid_catabolic_process;cytosol;phospholipid_metabolic_process;protein_binding;mitochondrial_membrane;inflammatory_response;lipid_droplet_formation;phospholipase_A2_activity;phosphatidylcholine_acyl-chain_remodeli…	4.11941	2.16635
ENSG00000154639	CXADR	CXADR_Ig-like_cell_adhesion_molecule	membrane;integral_component_of_membrane;protein-containing_complex;nucleoplasm;plasma_membrane;identical_protein_binding;cell_adhesion;extracellular_region;adherens_junction;cell_junction;membrane_raft;filopodium;protein_binding;neuron_projection;basolateral_plasma_membrane;acrosomal_vesicle;viral_entry_into_host_cell;signaling_receptor_binding;bicellular_tight_junction;heart_development;integral…	2.36741	2.16399
ENSG00000165566	AMER2	APC_membrane_recruitment_protein_2	membrane;plasma_membrane;Wnt_signaling_pathway;lipid_binding;negative_regulation_of_canonical_Wnt_signaling_pathway;protein_binding;phosphatidylinositol-4,5-bisphosphate_binding;beta-catenin_binding;regulation_of_canonical_Wnt_signaling_pathway;ectoderm_development	2.062	2.16379
ENSG00000276778	LINC02227	long_intergenic_non-protein_coding_RNA_2227	?	1.23961	2.15773
ENSG00000197308	GATA3-AS1	GATA3_antisense_RNA_1	?	1.70732	2.15728
ENSG00000128602	SMO	smoothened,_frizzled_class_receptor	membrane;integral_component_of_membrane;plasma_membrane;cilium;signal_transduction;cell_projection;G_protein-coupled_receptor_signaling_pathway;transmembrane_signaling_receptor_activity;G_protein-coupled_receptor_activity;cell_surface_receptor_signaling_pathway;negative_regulation_of_gene_expression;smoothened_signaling_pathway;protein_binding;ciliary_tip;extracellular_exosome;positive_regulation…	1.587	2.14826
ENSG00000108379	WNT3	Wnt_family_member_3	extracellular_space;signaling_receptor_binding;extracellular_region;Wnt_signaling_pathway;protein_binding;plasma_membrane;neuron_differentiation;cellular_response_to_retinoic_acid;canonical_Wnt_signaling_pathway;endoplasmic_reticulum_lumen;cytokine_activity;endocytic_vesicle_membrane;Golgi_lumen;frizzled_binding;receptor_ligand_activity;cell_fate_commitment;extracellular_exosome;positive_regulati…	2.01083	2.14677
ENSG00000089505	CMTM1	CKLF_like_MARVEL_transmembrane_domain_containing_1	membrane;integral_component_of_membrane;signal_transduction;extracellular_space;chemotaxis;cytokine_activity	3.09655	2.13776
ENSG00000162576	MXRA8	matrix_remodeling_associated_8	?;nucleus;cytoplasm;membrane;integral_component_of_membrane;plasma_membrane;cell_adhesion;cell_junction;cell_projection;protein_binding;ciliary_membrane;bicellular_tight_junction;extracellular_exosome;molecular_function;endoplasmic_reticulum_lumen;cell_surface;establishment_of_glial_blood-brain_barrier	2.20866	2.12642
ENSG00000168685	IL7R	interleukin_7_receptor	membrane;integral_component_of_membrane;nucleoplasm;cytosol;plasma_membrane;extracellular_region;protein_binding;cytokine_receptor_activity;positive_regulation_of_cell_population_proliferation;external_side_of_plasma_membrane;positive_regulation_of_receptor_signaling_pathway_via_JAK-STAT;cytokine-mediated_signaling_pathway;immune_response;signal_transduction;cell_surface_receptor_signaling_pathwa…	1.626	2.11443
ENSG00000154102	C16orf74	chromosome_16_open_reading_frame_74	?;protein_binding	2.26629	2.10326
ENSG00000213225	NOC2LP1	NOC2_like_nucleolar_associated_transcriptional_repressor_pseudogene_1	?	1.29535	2.08734
ENSG00000131724	IL13RA1	interleukin_13_receptor_subunit_alpha_1	membrane;integral_component_of_membrane;cytokine_receptor_activity;cytokine-mediated_signaling_pathway;protein_binding;external_side_of_plasma_membrane;plasma_membrane;receptor_complex;cell_surface_receptor_signaling_pathway;positive_regulation_of_cell_population_proliferation;cytokine_binding;oncostatin-M_receptor_activity;leukemia_inhibitory_factor_receptor_activity;ciliary_neurotrophic_factor_…	2.35896	2.08439
ENSG00000225937	PCA3	prostate_cancer_associated_3	?	2.10936	2.06912
ENSG00000104369	JPH1	junctophilin_1	membrane;integral_component_of_membrane;endoplasmic_reticulum;endoplasmic_reticulum_membrane;nucleoplasm;plasma_membrane;protein_binding;sarcoplasmic_reticulum;sarcoplasmic_reticulum_membrane;molecular_function;junctional_membrane_complex;junctional_sarcoplasmic_reticulum_membrane;regulation_of_ryanodine-sensitive_calcium-release_channel_activity;calcium_ion_transport_into_cytosol;structural_cons…	3.59343	2.06607
ENSG00000261488	TBILA	TGF-beta_induced_lncRNA	?	2.13272	2.06324
ENSG00000245479	LINC01585	long_intergenic_non-protein_coding_RNA_1585	?	2.27608	2.04888
ENSG00000077943	ITGA8	integrin_subunit_alpha_8	membrane;integral_component_of_membrane;metal_ion_binding;endoplasmic_reticulum;plasma_membrane;cell_adhesion;focal_adhesion;cell_differentiation;nervous_system_development;cell_surface;kidney_development;integrin-mediated_signaling_pathway;integrin_complex;cell-cell_adhesion;external_side_of_plasma_membrane;cell-matrix_adhesion;cell_adhesion_mediated_by_integrin;integrin_binding;substrate_adhesi…	4.80074	2.02617
ENSG00000216863	LY86-AS1	LY86_antisense_RNA_1	?	1.48348	2.01764
ENSG00000224796	RPL32P1	ribosomal_protein_L32_pseudogene_1	?	1.16481	2.01129
ENSG00000174099	MSRB3	methionine_sulfoxide_reductase_B3	metal_ion_binding;endoplasmic_reticulum;oxidoreductase_activity;mitochondrion;protein_binding;oxidoreductase_activity,_acting_on_a_sulfur_group_of_donors,_disulfide_as_acceptor;cytoplasm;response_to_oxidative_stress;peptide-methionine_(R)-S-oxide_reductase_activity;L-methionine-(R)-S-oxide_reductase_activity;protein_repair;cytosol;zinc_ion_binding	1.80083	2.00325
ENSG00000142303	ADAMTS10	ADAM_metallopeptidase_with_thrombospondin_type_1_motif_10	metal_ion_binding;peptidase_activity;proteolysis;hydrolase_activity;extracellular_region;protein_binding;metalloendopeptidase_activity;metallopeptidase_activity;microfibril;extracellular_matrix_organization;extracellular_matrix;molecular_function;biological_process;collagen-containing_extracellular_matrix	2.77171	2.00065
ENSG00000213214	ARHGEF35	Rho_guanine_nucleotide_exchange_factor_35	?	3.18478	1.98951
ENSG00000152229	PSTPIP2	proline-serine-threonine_phosphatase_interacting_protein_2	cytoplasm;membrane;actin_binding;cell_migration;plasma_membrane;cytoskeleton_organization;actin_filament_binding;actin_filament;actin_filament_polymerization;cytosol;cytoskeleton	1.00465	1.98752
ENSG00000100767	PAPLN	papilin,_proteoglycan_like_sulfated_glycoprotein	serine-type_endopeptidase_inhibitor_activity;negative_regulation_of_endopeptidase_activity;extracellular_region;proteolysis;metalloendopeptidase_activity;extracellular_matrix_organization;peptidase_inhibitor_activity;negative_regulation_of_peptidase_activity;extracellular_matrix	1.08214	1.97844
ENSG00000225978	HAR1A	highly_accelerated_region_1A	?	1.87952	1.97537
ENSG00000172986	GXYLT2	glucoside_xylosyltransferase_2	membrane;integral_component_of_membrane;transferase_activity;glycosyltransferase_activity;UDP-xylosyltransferase_activity;UDP-D-xylose:beta-D-glucoside_alpha-1,3-D-xylosyltransferase_activity;O-glycan_processing	2.56421	1.97001
ENSG00000140835	CHST4	carbohydrate_sulfotransferase_4	membrane;integral_component_of_membrane;Golgi_apparatus;transferase_activity;carbohydrate_metabolic_process;Golgi_membrane;sulfur_compound_metabolic_process;trans-Golgi_network;inflammatory_response;sulfotransferase_activity;immune_response;cell-cell_signaling;cell_adhesion;O-glycan_processing;N-acetylglucosamine_6-O-sulfotransferase_activity;N-acetylglucosamine_metabolic_process;positive_regulat…	1.45936	1.96391
ENSG00000188001	TPRG1	tumor_protein_p63_regulated_1	cytoplasm;protein_binding	0.935709	1.93991
ENSG00000185245	GP1BA	glycoprotein_Ib_platelet_subunit_alpha	membrane;integral_component_of_membrane;cell_adhesion;protein_binding;cell_surface;platelet_activation;blood_coagulation;hemostasis;extracellular_space;plasma_membrane;fibrinolysis;extracellular_matrix;extracellular_exosome;anchored_component_of_external_side_of_plasma_membrane;integral_component_of_plasma_membrane;cell_surface_receptor_signaling_pathway;thrombin-activated_receptor_activity;regul…	1.84112	1.9369
ENSG00000171992	SYNPO	synaptopodin	cytoplasm;cytosol;actin_binding;plasma_membrane;cytoskeleton;cell_junction;cell_projection;actin_cytoskeleton;protein_binding;synapse;perikaryon;nucleus;postsynaptic_density;bicellular_tight_junction;dendritic_spine;stress_fiber;Z_disc;positive_regulation_of_actin_filament_bundle_assembly;regulation_of_stress_fiber_assembly;spine_apparatus_assembly;spine_apparatus	0.667374	1.93558
ENSG00000008086	CDKL5	cyclin_dependent_kinase_like_5	nucleus;cytoplasm;nucleotide_binding;protein_kinase_activity;protein_serine/threonine_kinase_activity;protein_serine/threonine/tyrosine_kinase_activity;ATP_binding;kinase_activity;transferase_activity;protein_serine_kinase_activity;protein_phosphorylation;phosphorylation;nucleoplasm;cytoskeleton;cell_projection;protein_binding;microtubule_organizing_center;regulation_of_cell_cycle;centrosome;cycl…	2.04053	1.93113
ENSG00000185818	NAT8L	N-acetyltransferase_8_like	cytoplasm;membrane;integral_component_of_membrane;transferase_activity;endoplasmic_reticulum;intracellular_membrane-bounded_organelle;mitochondrion;acyltransferase_activity;protein_binding;mitochondrial_membrane;N-acetyltransferase_activity;rough_endoplasmic_reticulum_membrane;mitochondrial_matrix;aspartate_family_amino_acid_metabolic_process;aspartate_N-acetyltransferase_activity	2.94364	1.93001
ENSG00000132204	LINC00470	long_intergenic_non-protein_coding_RNA_470	?	5.69502	1.92948
ENSG00000142173	COL6A2	collagen_type_VI_alpha_2_chain	extracellular_space;membrane;cellular_anatomical_entity;cell_adhesion;extracellular_region;collagen_trimer;protein_binding;response_to_glucose;extracellular_matrix;sarcolemma;extracellular_exosome;collagen-containing_extracellular_matrix;extracellular_matrix_structural_constituent_conferring_tensile_strength;protein-containing_complex;endoplasmic_reticulum_lumen;extracellular_vesicle;collagen_bin…	6.11845	1.91618
ENSG00000243323	PTPRVP	protein_tyrosine_phosphatase_receptor_type_V,_pseudogene	?	2.05745	1.90451
ENSG00000133069	TMCC2	transmembrane_and_coiled-coil_domain_family_2	membrane;integral_component_of_membrane;endoplasmic_reticulum;endoplasmic_reticulum_membrane;protein_binding;endomembrane_system;amyloid_precursor_protein_metabolic_process	3.53718	1.90439
ENSG00000237693	IRGM	immunity_related_GTPase_M	membrane;Golgi_apparatus;cytoplasmic_vesicle;nucleotide_binding;plasma_membrane;hydrolase_activity;mitochondrion;GTP_binding;cytosol;Golgi_membrane;cell_projection;protein_binding;autophagy;positive_regulation_of_protein_phosphorylation;autophagosome_assembly;immune_system_process;innate_immune_response;inflammatory_response;autophagosome_membrane;phagocytic_vesicle_membrane;defense_response_to_b…	3.16139	1.89048
ENSG00000198435	NRARP	NOTCH_regulated_ankyrin_repeat_protein	protein_binding;Notch_signaling_pathway;negative_regulation_of_Notch_signaling_pathway;positive_regulation_of_canonical_Wnt_signaling_pathway;positive_regulation_of_endothelial_cell_proliferation;negative_regulation_of_transcription_by_RNA_polymerase_II;branching_involved_in_blood_vessel_morphogenesis;sprouting_angiogenesis;blood_vessel_endothelial_cell_proliferation_involved_in_sprouting_angioge…	2.1629	1.87915
ENSG00000113645	WWC1	WW_and_C2_domain_containing_1	nucleus;cytoplasm;membrane;plasma_membrane;positive_regulation_of_transcription,_DNA-templated;cell_projection;protein_binding;perinuclear_region_of_cytoplasm;transcription_coactivator_activity;ruffle_membrane;cytosol;cell_migration;regulation_of_transcription,_DNA-templated;molecular_adaptor_activity;positive_regulation_of_MAPK_cascade;negative_regulation_of_transcription_by_RNA_polymerase_II;ki…	2.22427	1.87237
ENSG00000170356	OR2A20P	olfactory_receptor_family_2_subfamily_A_member_20_pseudogene	?	2.34827	1.8702
ENSG00000164509	IL31RA	interleukin_31_receptor_A	membrane;integral_component_of_membrane;negative_regulation_of_apoptotic_process;plasma_membrane;cell_junction;cell_projection;synapse;positive_regulation_of_transcription,_DNA-templated;immune_system_process;axon;cytokine-mediated_signaling_pathway;transcription_coactivator_activity;MAPK_cascade;presynaptic_membrane;positive_regulation_of_cell_population_proliferation;external_side_of_plasma_mem…	2.65915	1.84628
ENSG00000088992	TESC	tescalcin	nucleus;cytoplasm;membrane;protein_transport;metal_ion_binding;nucleoplasm;cytosol;plasma_membrane;calcium_ion_binding;cell_differentiation;cell_projection;protein_homodimerization_activity;protein_binding;positive_regulation_of_transcription,_DNA-templated;negative_regulation_of_catalytic_activity;magnesium_ion_binding;lamellipodium;protein_kinase_inhibitor_activity;ruffle;ruffle_membrane;negati…	1.60765	1.84021
ENSG00000133454	MYO18B	myosin_XVIIIB	nucleus;cytoplasm;nucleotide_binding;ATP_binding;cytoskeletal_motor_activity;actin_binding;myosin_complex;sarcomere;unconventional_myosin_complex;protein_binding;vasculogenesis;in_utero_embryonic_development;cardiac_muscle_cell_development;Z_disc;filamentous_actin	1.44952	1.82861
ENSG00000152969	JAKMIP1	janus_kinase_and_microtubule_interacting_protein_1	cytoplasm;membrane;protein_transport;cytoskeleton;microtubule;protein_binding;microtubule_binding;kinase_binding;cognition;ribonucleoprotein_complex;GABA_receptor_binding;RNA_binding;extrinsic_component_of_membrane;microtubule_cytoskeleton	2.7407	1.82656
ENSG00000158292	GPR153	G_protein-coupled_receptor_153	membrane;integral_component_of_membrane;G_protein-coupled_receptor_activity;G_protein-coupled_receptor_signaling_pathway;plasma_membrane;signal_transduction	1.79804	1.8256
ENSG00000174500	GCSAM	germinal_center_associated_signaling_and_motility	cytoplasm;membrane;plasma_membrane;actin_binding;protein_binding;protein_kinase_binding;regulation_of_B_cell_receptor_signaling_pathway;regulation_of_lymphocyte_migration;myosin_II_binding;negative_regulation_of_lymphocyte_migration	1.27262	1.82391
ENSG00000146054	TRIM7	tripartite_motif_containing_7	nucleus;cytoplasm;Golgi_apparatus;zinc_ion_binding;metal_ion_binding;transferase_activity;protein_ubiquitination;protein_binding;ubiquitin_protein_ligase_activity	1.53816	1.79307
ENSG00000181215	C4orf50	chromosome_4_open_reading_frame_50	?	2.77439	1.78762
ENSG00000173599	PC	pyruvate_carboxylase	cytoplasm;metal_ion_binding;nucleotide_binding;ATP_binding;mitochondrion;catalytic_activity;mitochondrial_matrix;lipid_metabolic_process;ligase_activity;sulfur_compound_metabolic_process;metabolic_process;cellular_amide_metabolic_process;small_molecule_metabolic_process;protein_binding;pyruvate_carboxylase_activity;pyruvate_metabolic_process;gluconeogenesis;identical_protein_binding;cytosol;negat…	1.86629	1.76061
ENSG00000107554	DNMBP	dynamin_binding_protein	cytoplasm;Golgi_apparatus;intracellular_signal_transduction;regulation_of_catalytic_activity;cytoskeleton;cell_junction;guanyl-nucleotide_exchange_factor_activity;Golgi_stack;protein_binding;synapse;presynapse;cytosol;regulation_of_small_GTPase_mediated_signal_transduction;regulation_of_cell_shape;cell-cell_junction;aging	1.26363	1.76044
ENSG00000071967	CYBRD1	cytochrome_b_reductase_1	membrane;integral_component_of_membrane;metal_ion_binding;plasma_membrane;oxidoreductase_activity;identical_protein_binding;cellular_iron_ion_homeostasis;apical_plasma_membrane;protein_binding;transmembrane_transport;iron_ion_homeostasis;lysosomal_membrane;extracellular_exosome;oxidoreductase_activity,_acting_on_metal_ions;transmembrane_ascorbate_ferrireductase_activity;transmembrane_monodehydroa…	1.05575	1.75317
ENSG00000174326	SLC16A11	solute_carrier_family_16_member_11	membrane;integral_component_of_membrane;transmembrane_transporter_activity;transmembrane_transport	2.91266	1.74901
ENSG00000135740	SLC9A5	solute_carrier_family_9_member_A5	?;membrane;integral_component_of_membrane;transmembrane_transport;ion_transport;solute:proton_antiporter_activity;sodium:proton_antiporter_activity;cation_transport;sodium_ion_transport;regulation_of_pH;sodium_ion_transmembrane_transport;proton_transmembrane_transport;antiporter_activity;anion_transmembrane_transport;plasma_membrane;potassium_ion_transmembrane_transport;regulation_of_intracellula…	1.0214	1.74637
ENSG00000160145	KALRN	kalirin_RhoGEF_kinase	neuromuscular_junction_development;positive_regulation_of_GTPase_activity;lactation;memory;adult_locomotory_behavior;social_behavior;maternal_behavior;habituation;negative_regulation_of_growth_hormone_secretion;maternal_process_involved_in_parturition;positive_regulation_of_dendritic_spine_morphogenesis;ATP_binding;protein_binding;guanyl-nucleotide_exchange_factor_activity;protein_phosphorylation…	1.2031	1.74562
ENSG00000163293	NIPAL1	NIPA_like_domain_containing_1	?;membrane;integral_component_of_membrane;ion_transport;magnesium_ion_transmembrane_transporter_activity;magnesium_ion_transport;magnesium_ion_transmembrane_transport	1.74361	1.74278
ENSG00000267750	RUNDC3A-AS1	RUNDC3A_antisense_RNA_1	RNA_processing;nucleolus	1.74936	1.73595
ENSG00000124334	IL9R	interleukin_9_receptor	membrane;integral_component_of_membrane;plasma_membrane;extracellular_region;cytokine_receptor_activity;external_side_of_plasma_membrane;cytokine-mediated_signaling_pathway;regulation_of_cell_population_proliferation;integral_component_of_plasma_membrane;signal_transduction;extracellular_space;immunoglobulin_mediated_immune_response;interleukin-9_receptor_activity;interleukin-9_binding;interleuki…	2.31545	1.73335
ENSG00000089057	SLC23A2	solute_carrier_family_23_member_2	membrane;integral_component_of_membrane;transmembrane_transporter_activity;transmembrane_transport;plasma_membrane;ion_transport;apical_plasma_membrane;symporter_activity;sodium_ion_transport;basolateral_plasma_membrane;L-ascorbic_acid_transmembrane_transporter_activity;L-ascorbate:sodium_symporter_activity;response_to_oxidative_stress;L-ascorbic_acid_transmembrane_transport;L-ascorbic_acid_metab…	2.65029	1.73259
ENSG00000143878	RHOB	ras_homolog_family_member_B	nucleus;membrane;protein_transport;nucleotide_binding;plasma_membrane;endosome;apoptotic_process;GTPase_activity;GTP_binding;cell_adhesion;focal_adhesion;small_GTPase_mediated_signal_transduction;cell_differentiation;endosome_membrane;protein_binding;positive_regulation_of_apoptotic_process;late_endosome_membrane;cleavage_furrow;angiogenesis;protein_kinase_binding;negative_regulation_of_cell_cycl…	0.833171	1.72287
ENSG00000186352	ANKRD37	ankyrin_repeat_domain_37	?;nucleus;cytoplasm;nucleoplasm;cytosol;mitochondrion;protein_binding	1.19054	1.71952
ENSG00000245904	BTG1-DT	BTG1_divergent_transcript	?	1.79106	1.71458
ENSG00000142798	HSPG2	heparan_sulfate_proteoglycan_2	extracellular_space;metal_ion_binding;calcium_ion_binding;extracellular_region;focal_adhesion;protein_binding;basement_membrane;angiogenesis;plasma_membrane;extracellular_exosome;collagen-containing_extracellular_matrix;animal_organ_morphogenesis;tissue_development;protein_C-terminus_binding;amyloid-beta_binding;low-density_lipoprotein_particle_receptor_binding;lysosomal_lumen;Golgi_lumen;negativ…	1.30466	1.70687
ENSG00000231652	CD109-AS1	CD109_antisense_RNA_1	?	1.76938	1.70241
ENSG00000007264	MATK	megakaryocyte-associated_tyrosine_kinase	cytoplasm;membrane;nucleotide_binding;protein_kinase_activity;protein_serine/threonine/tyrosine_kinase_activity;ATP_binding;kinase_activity;transferase_activity;protein_phosphorylation;phosphorylation;protein_tyrosine_kinase_activity;peptidyl-tyrosine_phosphorylation;protein_binding;non-membrane_spanning_protein_tyrosine_kinase_activity;cytosol;positive_regulation_of_cell_population_proliferation	4.50956	1.6978
ENSG00000142347	MYO1F	myosin_IF	nucleotide_binding;ATP_binding;cytosol;cytoskeletal_motor_activity;actin_binding;myosin_complex;protein_binding;cytoplasm;plasma_membrane;calmodulin_binding;actin_filament_binding;biological_process;actin_filament_organization;microvillus;actin_cytoskeleton;microfilament_motor_activity;vesicle_transport_along_actin_filament;vesicle;unconventional_myosin_complex	2.40531	1.68651
ENSG00000184271	POU6F1	POU_class_6_homeobox_1	?;nucleus;DNA_binding;regulation_of_transcription,_DNA-templated;DNA-binding_transcription_factor_activity;nuclear_body;actin_cytoskeleton;RNA_polymerase_II_transcription_regulatory_region_sequence-specific_DNA_binding	0.986586	1.68541
ENSG00000010810	FYN	FYN_proto-oncogene,_Src_family_tyrosine_kinase	protein_binding;nucleus;cytoplasm;membrane;metal_ion_binding;nucleotide_binding;protein_kinase_activity;protein_serine/threonine/tyrosine_kinase_activity;ATP_binding;kinase_activity;transferase_activity;protein_phosphorylation;phosphorylation;cytosol;plasma_membrane;protein_tyrosine_kinase_activity;immune_system_process;non-membrane_spanning_protein_tyrosine_kinase_activity;calcium_ion_transport;…	3.03982	1.67475
ENSG00000167100	SAMD14	sterile_alpha_motif_domain_containing_14	cytoplasm;actin_filament_binding;actin_filament_organization;postsynaptic_density;actin_cytoskeleton;dendrite;neuron_projection_development;calcium-mediated_signaling;protein_binding	1.5239	1.67089
ENSG00000172594	SMPDL3A	sphingomyelin_phosphodiesterase_acid_like_3A	extracellular_space;metal_ion_binding;hydrolase_activity;zinc_ion_binding;extracellular_region;protein_binding;extracellular_exosome;phosphoric_diester_hydrolase_activity;nucleoside_triphosphate_catabolic_process;sphingomyelin_phosphodiesterase_activity;sphingomyelin_catabolic_process	3.35111	1.67037
ENSG00000197183	NOL4L	nucleolar_protein_4_like	nucleoplasm;cytosol;protein_binding	1.01219	1.66928
ENSG00000142156	COL6A1	collagen_type_VI_alpha_1_chain	membrane;cellular_anatomical_entity;cell_adhesion;lysosomal_membrane;extracellular_region;collagen_trimer;extracellular_space;cellular_response_to_amino_acid_stimulus;extracellular_matrix;sarcolemma;extracellular_exosome;collagen-containing_extracellular_matrix;extracellular_matrix_structural_constituent_conferring_tensile_strength;protein-containing_complex;endoplasmic_reticulum_lumen;osteoblast…	2.61952	1.66593
ENSG00000133424	LARGE1	LARGE_xylosyl-_and_glucuronyltransferase_1	?;membrane;integral_component_of_membrane;glycosyltransferase_activity;transferase_activity;Golgi_apparatus;metal_ion_binding;Golgi_membrane;catalytic_activity;metabolic_process;protein_binding;protein_glycosylation;manganese_ion_binding;glucuronosyltransferase_activity;hexosyltransferase_activity;skeletal_muscle_tissue_regeneration;skeletal_muscle_organ_development;protein_O-linked_mannosylation…	1.39285	1.6533
ENSG00000107551	RASSF4	Ras_association_domain_family_member_4	?;cell_cycle;signal_transduction;protein_binding	0.942492	1.64853
ENSG00000072071	ADGRL1	adhesion_G_protein-coupled_receptor_L1	membrane;integral_component_of_membrane;G_protein-coupled_receptor_activity;G_protein-coupled_receptor_signaling_pathway;plasma_membrane;carbohydrate_binding;cell_junction;signal_transduction;cell_projection;protein_binding;synapse;neuron_projection;transmembrane_signaling_receptor_activity;cell_surface_receptor_signaling_pathway;axon;presynaptic_membrane;growth_cone;integral_component_of_plasma_…	1.34092	1.64709
ENSG00000183785	TUBA8	tubulin_alpha_8	cytoplasm;nucleotide_binding;GTPase_activity;GTP_binding;cytoskeleton;microtubule;structural_constituent_of_cytoskeleton;cytoskeleton_organization;microtubule-based_process;microtubule_cytoskeleton;protein_binding;microtubule_cytoskeleton_organization;mitotic_cell_cycle;membrane;integral_component_of_membrane	1.99432	1.63502
ENSG00000160360	GPSM1	G_protein_signaling_modulator_1	protein_binding;Golgi_apparatus;nucleoplasm;regulation_of_catalytic_activity;GTPase_regulator_activity;cytoplasm;membrane;protein-containing_complex;endoplasmic_reticulum;endoplasmic_reticulum_membrane;plasma_membrane;cytosol;Golgi_membrane;cell_differentiation;cell_cortex;nervous_system_development;GDP-dissociation_inhibitor_activity;positive_regulation_of_macroautophagy;negative_regulation_of_G…	2.9531	1.63378
ENSG00000188026	RILPL1	Rab_interacting_lysosomal_protein_like_1	cytoplasm;protein_transport;nucleoplasm;cytosol;plasma_membrane;centriole;cilium;protein_dimerization_activity;cytoskeleton;cell_projection;protein_binding;centrosome;ciliary_basal_body;cilium_assembly;epithelial_cell_morphogenesis;regulation_of_neuron_death;protein_transport_from_ciliary_membrane_to_plasma_membrane	1.66351	1.62766
ENSG00000116667	C1orf21	chromosome_1_open_reading_frame_21	protein_binding	1.31415	1.62207
ENSG00000148468	FAM171A1	family_with_sequence_similarity_171_member_A1	membrane;integral_component_of_membrane;plasma_membrane;protein_binding;regulation_of_cell_shape;stress_fiber_assembly	3.20932	1.61686
ENSG00000035664	DAPK2	death_associated_protein_kinase_2	cytoplasm;Golgi_apparatus;cytoplasmic_vesicle;intracellular_membrane-bounded_organelle;nucleotide_binding;protein_kinase_activity;protein_serine/threonine_kinase_activity;protein_serine/threonine/tyrosine_kinase_activity;ATP_binding;kinase_activity;transferase_activity;protein_serine_kinase_activity;protein_phosphorylation;phosphorylation;apoptotic_process;protein_binding;nucleus;identical_protei…	0.901737	1.61449
ENSG00000127507	ADGRE2	adhesion_G_protein-coupled_receptor_E2	membrane;integral_component_of_membrane;G_protein-coupled_receptor_activity;G_protein-coupled_receptor_signaling_pathway;plasma_membrane;calcium_ion_binding;cell_adhesion;signal_transduction;cell_projection;protein_binding;transmembrane_signaling_receptor_activity;cell_surface_receptor_signaling_pathway;inflammatory_response;ruffle_membrane;integral_component_of_plasma_membrane;cell_migration;ade…	2.77501	1.61246
ENSG00000274997	H2AC12	H2A_clustered_histone_12	nucleus;DNA_binding;protein_heterodimerization_activity;nucleosome;chromosome;extracellular_exosome;molecular_function;biological_process	2.61204	1.60733
ENSG00000012171	SEMA3B	semaphorin_3B	semaphorin_receptor_binding;protein_binding;endoplasmic_reticulum;extracellular_region;extracellular_space;integral_component_of_plasma_membrane;collagen-containing_extracellular_matrix;cell-cell_signaling;axon_guidance;chemorepellent_activity;neural_crest_cell_migration;positive_regulation_of_cell_migration;negative_regulation_of_axon_extension_involved_in_axon_guidance;negative_chemotaxis;semap…	1.91768	1.60253
ENSG00000008441	NFIX	nuclear_factor_I_X	nucleus;DNA_binding;regulation_of_transcription,_DNA-templated;DNA-binding_transcription_factor_activity;positive_regulation_of_transcription_by_RNA_polymerase_II;protein_binding;negative_regulation_of_transcription_by_RNA_polymerase_II;DNA_replication;regulation_of_transcription_by_RNA_polymerase_II;DNA-binding_transcription_factor_activity,_RNA_polymerase_II-specific;RNA_polymerase_II_cis-regul…	2.49875	1.60194
ENSG00000249896	JAKMIP1-DT	JAKMIP1_divergent_transcript	?	2.33109	1.59518
ENSG00000154229	PRKCA	protein_kinase_C_alpha	protein_serine/threonine_kinase_activity;ATP_binding;protein_phosphorylation;protein_kinase_C_activity;platelet_activation;nucleus;cytoplasm;membrane;zinc_ion_binding;metal_ion_binding;nucleotide_binding;protein_kinase_activity;protein_serine/threonine/tyrosine_kinase_activity;kinase_activity;transferase_activity;protein_serine_kinase_activity;phosphorylation;cytosol;plasma_membrane;mitochondrion…	2.05566	1.59492
ENSG00000100154	TTC28	tetratricopeptide_repeat_domain_28	cytoplasm;cell_cycle;cytoskeleton;cell_division;microtubule_organizing_center;spindle;midbody;spindle_pole;regulation_of_mitotic_cell_cycle;kinase_binding;protein_binding	1.67044	1.59066
ENSG00000268500	SIGLEC5	sialic_acid_binding_Ig_like_lectin_5	membrane;integral_component_of_membrane;carbohydrate_binding;cell_adhesion;protein_binding;plasma_membrane;tertiary_granule_membrane;sialic_acid_binding;secretory_granule_membrane;ficolin-1-rich_granule_membrane	1.46581	1.58777
ENSG00000173947	PIFO	primary_cilia_formation	cytoplasm;Golgi_apparatus;cytoplasmic_vesicle;trans-Golgi_network;cell_projection_organization;protein_binding;ciliary_basal_body;protein_kinase_binding;small_GTPase_binding;gamma-tubulin_binding;kinesin_binding;beta-tubulin_binding;cytoskeletal_protein_binding;positive_regulation_of_kinase_activity;regulation_of_cell_projection_organization;cilium_organization;embryonic_heart_tube_left/right_pat…	2.16717	1.58503
ENSG00000128512	DOCK4	dedicator_of_cytokinesis_4	regulation_of_catalytic_activity;small_GTPase_mediated_signal_transduction;guanyl-nucleotide_exchange_factor_activity;GTPase_activator_activity;cytoplasm;membrane;Golgi_apparatus;nucleolus;cytosol;plasma_membrane;cell_projection;SH3_domain_binding;protein_binding;receptor_tyrosine_kinase_binding;cell_chemotaxis;positive_regulation_of_vascular_associated_smooth_muscle_cell_migration;PDZ_domain_bin…	1.76587	1.57974
ENSG00000196735	HLA-DQA1	major_histocompatibility_complex,_class_II,_DQ_alpha_1	?;membrane;integral_component_of_membrane;Golgi_apparatus;endoplasmic_reticulum;endoplasmic_reticulum_membrane;plasma_membrane;endosome;lysosomal_membrane;endosome_membrane;protein_binding;lysosome;immune_system_process;immune_response;adaptive_immune_response;integral_component_of_plasma_membrane;antigen_processing_and_presentation_of_peptide_or_polysaccharide_antigen_via_MHC_class_II;antigen_pr…	1.22167	1.57854
ENSG00000064787	BCAS1	brain_enriched_myelin_associated_protein_1	?;cytoplasm;extracellular_exosome;myelination	1.08163	1.57366
ENSG00000011028	MRC2	mannose_receptor_C_type_2	membrane;integral_component_of_membrane;carbohydrate_binding;focal_adhesion;protein_binding;collagen_catabolic_process;endocytosis;signaling_receptor_activity;collagen_binding;osteoblast_differentiation	2.38086	1.57283
ENSG00000187775	DNAH17	dynein_axonemal_heavy_chain_17	microtubule-based_movement;minus-end-directed_microtubule_motor_activity;dynein_intermediate_chain_binding;dynein_light_intermediate_chain_binding;dynein_complex;cytoplasm;nucleotide_binding;ATP_binding;cilium;motile_cilium;cytoskeleton;cell_projection;microtubule;axoneme;sperm_flagellum;cilium_movement;outer_dynein_arm_assembly;cilium-dependent_cell_motility;microtubule_motor_activity;outer_dyne…	2.38021	1.57105
ENSG00000269900	RMRP	RNA_component_of_mitochondrial_RNA_processing_endoribonuclease	ribonuclease_MRP_activity;rRNA_processing;RNA_phosphodiester_bond_hydrolysis,_endonucleolytic;ribonuclease_MRP_complex	2.60598	1.56814
ENSG00000215244	LINC02649	long_intergenic_non-protein_coding_RNA_2649	?	1.59871	1.56246
ENSG00000060982	BCAT1	branched_chain_amino_acid_transaminase_1	cytoplasm;transferase_activity;catalytic_activity;lipid_metabolic_process;transaminase_activity;cellular_amino_acid_biosynthetic_process;branched-chain-amino-acid_transaminase_activity;L-leucine:2-oxoglutarate_aminotransferase_activity;L-leucine_transaminase_activity;L-valine_transaminase_activity;L-isoleucine_transaminase_activity;branched-chain_amino_acid_metabolic_process;branched-chain_amino_…	0.833457	1.55907
ENSG00000115604	IL18R1	interleukin_18_receptor_1	membrane;integral_component_of_membrane;hydrolase_activity;signal_transduction;protein_binding;inflammatory_response;NAD+_nucleosidase_activity;plasma_membrane;NAD(P)+_nucleosidase_activity;NAD+_nucleotidase,_cyclic_ADP-ribose_generating;interleukin-1_receptor_activity;immune_response;positive_regulation_of_interferon-gamma_production;positive_regulation_of_NF-kappaB_transcription_factor_activity…	2.00771	1.55894
ENSG00000006740	ARHGAP44	Rho_GTPase_activating_protein_44	cytoplasm;endosome;signal_transduction;cell_junction;exocytosis;GTPase_activator_activity;cell_projection;dendrite;synapse;recycling_endosome;protein_binding;presynapse;dendritic_spine;cytosol;regulation_of_small_GTPase_mediated_signal_transduction;postsynaptic_density;regulation_of_GTPase_activity;regulation_of_actin_cytoskeleton_organization;regulation_of_dendritic_spine_morphogenesis;phospholi…	1.32925	1.55069
ENSG00000204110	LINC02520	long_intergenic_non-protein_coding_RNA_2520	?	2.6909	1.54064
ENSG00000161940	BCL6B	BCL6B_transcription_repressor	nucleus;metal_ion_binding;regulation_of_transcription_by_RNA_polymerase_II;DNA-binding_transcription_repressor_activity,_RNA_polymerase_II-specific;negative_regulation_of_transcription_by_RNA_polymerase_II;RNA_polymerase_II_cis-regulatory_region_sequence-specific_DNA_binding;nucleoplasm;regulation_of_cytokine_production;sequence-specific_double-stranded_DNA_binding;regulation_of_cell_differentiat…	2.65194	1.53709
ENSG00000142694	EVA1B	eva-1_homolog_B	?;membrane;integral_component_of_membrane;protein_binding	1.33912	1.53687
ENSG00000169994	MYO7B	myosin_VIIB	cytoplasm;nucleotide_binding;ATP_binding;cytoskeletal_motor_activity;actin_binding;myosin_complex;cytoskeleton;cell_differentiation;cell_projection;protein_binding;microvillus;actin_filament_binding;actin_filament_organization;sensory_perception_of_sound;actin_cytoskeleton;microfilament_motor_activity;vesicle_transport_along_actin_filament;vesicle;brush_border;sensory_organ_development;brush_bord…	2.28807	1.53676
ENSG00000224557	HLA-DPB2	major_histocompatibility_complex,_class_II,_DP_beta_2_(pseudogene)	?	1.56472	1.53486
ENSG00000171621	SPSB1	splA/ryanodine_receptor_domain_and_SOCS_box_containing_1	cytoplasm;protein_ubiquitination;cytosol;protein_binding;ubiquitin-dependent_protein_catabolic_process;ubiquitin_ligase-substrate_adaptor_activity;proteasome-mediated_ubiquitin-dependent_protein_catabolic_process;SCF_ubiquitin_ligase_complex	1.29312	1.53158
ENSG00000027697	IFNGR1	interferon_gamma_receptor_1	membrane;plasma_membrane;cytokine_receptor_activity;cytokine-mediated_signaling_pathway;cytokine_binding;protein_binding;integral_component_of_membrane;integral_component_of_plasma_membrane;signal_transduction;positive_regulation_of_gene_expression;positive_regulation_of_tumor_necrosis_factor_production;response_to_virus;microglial_cell_activation;positive_regulation_of_amyloid-beta_formation;ast…	1.20253	1.526
ENSG00000249898	MCPH1-AS1	MCPH1_antisense_RNA_1	?	1.32982	1.52278
ENSG00000204681	GABBR1	gamma-aminobutyric_acid_type_B_receptor_subunit_1	membrane;integral_component_of_membrane;cellular_anatomical_entity;G_protein-coupled_receptor_activity;G_protein-coupled_receptor_signaling_pathway;plasma_membrane;extracellular_region;cell_junction;adenylate_cyclase-inhibiting_G_protein-coupled_receptor_signaling_pathway;signal_transduction;cell_projection;dendrite;protein_binding;synapse;postsynaptic_membrane;integral_component_of_plasma_membra…	1.21627	1.51186
ENSG00000110492	MDK	midkine	growth_factor_activity;extracellular_region;cell_differentiation;protein_binding;nervous_system_development;heparin_binding;cytoskeleton_organization;positive_regulation_of_cell_division;negative_regulation_of_canonical_Wnt_signaling_pathway;positive_regulation_of_neuron_migration;positive_regulation_of_cell_migration;positive_regulation_of_inflammatory_response;positive_regulation_of_neural_prec…	1.93743	1.50973
ENSG00000110881	ASIC1	acid_sensing_ion_channel_subunit_1	membrane;integral_component_of_membrane;Golgi_apparatus;plasma_membrane;ion_transport;protein_binding;sodium_ion_transport;calcium_ion_transport;sodium_channel_activity;ligand-gated_sodium_channel_activity;integral_component_of_plasma_membrane;sodium_ion_transmembrane_transport;signal_transduction;protein_homotrimerization;acid-sensing_ion_channel_activity;response_to_pH;sensory_perception_of_sou…	2.15371	1.50379
ENSG00000198796	ALPK2	alpha_kinase_2	membrane;protein_serine/threonine_kinase_activity;protein_serine/threonine/tyrosine_kinase_activity;ATP_binding;kinase_activity;transferase_activity;protein_serine_kinase_activity;protein_phosphorylation;phosphorylation;plasma_membrane;regulation_of_gene_expression;basolateral_plasma_membrane;regulation_of_apoptotic_process;establishment_of_cell_polarity;heart_morphogenesis;cardiac_muscle_cell_de…	1.42134	1.50237
ENSG00000130158	DOCK6	dedicator_of_cytokinesis_6	?;cytoplasm;cytosol;small_GTPase_mediated_signal_transduction;guanyl-nucleotide_exchange_factor_activity;protein_binding;perinuclear_region_of_cytoplasm;positive_regulation_of_GTPase_activity;regulation_of_catalytic_activity	1.0553	1.49993
ENSG00000106484	MEST	mesoderm_specific_transcript	membrane;integral_component_of_membrane;endoplasmic_reticulum;endoplasmic_reticulum_membrane;hydrolase_activity;catalytic_activity;protein_binding;extracellular_exosome;mesoderm_development;regulation_of_lipid_storage	1.38553	1.49814
ENSG00000067177	PHKA1	phosphorylase_kinase_regulatory_subunit_alpha_1	membrane;plasma_membrane;protein_phosphorylation;carbohydrate_metabolic_process;glycogen_metabolic_process;calmodulin_binding;cytosol;generation_of_precursor_metabolites_and_energy;phosphorylase_kinase_activity;phosphorylase_kinase_complex;protein_binding	2.01368	1.48877
ENSG00000078804	TP53INP2	tumor_protein_p53_inducible_nuclear_protein_2	nucleus;cytoplasm;cytoplasmic_vesicle;positive_regulation_of_transcription,_DNA-templated;cytosol;autophagy;autophagosome;PML_body;positive_regulation_of_autophagy;protein_binding;autophagosome_assembly;ubiquitin_binding;osteoblast_differentiation;tissue_homeostasis;ubiquitin-dependent_protein_catabolic_process;macroautophagy;negative_regulation_of_cellular_protein_localization	1.43275	1.48463
ENSG00000217555	CKLF	chemokine_like_factor	?;membrane;integral_component_of_membrane;signal_transduction;extracellular_region;extracellular_space;chemotaxis;protein_binding;cytokine_activity;neutrophil_chemotaxis;chemokine_activity;macrophage_chemotaxis;lymphocyte_chemotaxis;secretion_by_cell;leukocyte_chemotaxis	2.8725	1.48136
ENSG00000197506	SLC28A3	solute_carrier_family_28_member_3	membrane;integral_component_of_membrane;endoplasmic_reticulum;endoplasmic_reticulum_membrane;plasma_membrane;integral_component_of_plasma_membrane;sodium_ion_transmembrane_transport;nucleoside_transmembrane_transporter_activity;nucleoside_transmembrane_transport;purine_nucleobase_transmembrane_transporter_activity;nucleoside:sodium_symporter_activity;uridine_transmembrane_transporter_activity;sym…	2.88838	1.47548
ENSG00000165801	ARHGEF40	Rho_guanine_nucleotide_exchange_factor_40	?;cytoplasm;cytosol;plasma_membrane;regulation_of_catalytic_activity;guanyl-nucleotide_exchange_factor_activity;regulation_of_small_GTPase_mediated_signal_transduction	2.62115	1.47545
ENSG00000198825	INPP5F	inositol_polyphosphate-5-phosphatase_F	?;phosphatase_activity;dephosphorylation;membrane;clathrin-coated_pit;intracellular_membrane-bounded_organelle;hydrolase_activity;endosome;protein_homodimerization_activity;early_endosome;recycling_endosome;phosphatidylinositol-mediated_signaling;inositol_monophosphate_1-phosphatase_activity;inositol_monophosphate_3-phosphatase_activity;inositol_monophosphate_4-phosphatase_activity;inositol_monop…	1.74807	1.47011
ENSG00000023171	GRAMD1B	GRAM_domain_containing_1B	membrane;integral_component_of_membrane;endoplasmic_reticulum_membrane;organelle_membrane_contact_site;intracellular_membrane-bounded_organelle;endoplasmic_reticulum;plasma_membrane;intermembrane_lipid_transfer;phosphatidylserine_binding;cholesterol_binding;phosphatidic_acid_binding;cholesterol_transfer_activity;sterol_transport;cholesterol_homeostasis;cellular_response_to_cholesterol;endoplasmic…	1.51348	1.46836
ENSG00000156535	CD109	CD109_molecule	membrane;negative_regulation_of_endopeptidase_activity;extracellular_space;cytosol;plasma_membrane;extracellular_region;cell_surface;anchored_component_of_membrane;serine-type_endopeptidase_inhibitor_activity;peptidase_inhibitor_activity;negative_regulation_of_peptidase_activity;endopeptidase_inhibitor_activity;negative_regulation_of_transforming_growth_factor_beta_receptor_signaling_pathway;plat…	1.28398	1.46779
ENSG00000226806	LCT-AS1	LCT_antisense_RNA_1	?	2.14113	1.45988
ENSG00000126353	CCR7	C-C_motif_chemokine_receptor_7	membrane;integral_component_of_membrane;G_protein-coupled_receptor_activity;G_protein-coupled_receptor_signaling_pathway;plasma_membrane;mitochondrion;signal_transduction;immune_response;chemokine_receptor_activity;C-C_chemokine_receptor_activity;chemotaxis;inflammatory_response;chemokine-mediated_signaling_pathway;cell_surface;external_side_of_plasma_membrane;positive_regulation_of_dendritic_cel…	0.659946	1.45745
ENSG00000169194	IL13	interleukin_13	?;signal_transduction;extracellular_region;extracellular_space;protein_binding;immune_response;cytokine_activity;cytokine_receptor_binding;inflammatory_response;positive_regulation_of_gene_expression;positive_regulation_of_cold-induced_thermogenesis;positive_regulation_of_interleukin-10_production;macrophage_activation;negative_regulation_of_inflammatory_response;negative_regulation_of_complement…	2.54436	1.44917
ENSG00000095203	EPB41L4B	erythrocyte_membrane_protein_band_4.1_like_4B	cytoplasm;cytosol;plasma_membrane;cell_junction;cytoskeleton;cytoskeletal_protein_binding;bicellular_tight_junction;positive_regulation_of_gene_expression;actomyosin_structure_organization;positive_regulation_of_cell_adhesion;structural_constituent_of_cytoskeleton;wound_healing;positive_regulation_of_keratinocyte_migration;apical_part_of_cell	3.1158	1.44396
ENSG00000238241	CCR12P	C-C_motif_chemokine_receptor_12,_pseudogene	?	1.63313	1.44347
ENSG00000214711	CAPN14	calpain_14	proteolysis;calcium-dependent_cysteine-type_endopeptidase_activity;metal_ion_binding;peptidase_activity;cysteine-type_peptidase_activity;hydrolase_activity;calcium_ion_binding;cytoplasm	1.58758	1.44339
ENSG00000267432	DNAH17-AS1	DNAH17_antisense_RNA_1	?	2.68603	1.43689
ENSG00000261105	LMO7-AS1	LMO7_antisense_RNA_1	?	1.9343	1.43592
ENSG00000280587	LINC01348	long_intergenic_non-protein_coding_RNA_1348	?	2.48277	1.4341
ENSG00000148411	NACC2	NACC_family_member_2	protein_binding;protein-containing_complex_binding;nucleus;nucleolus;mitochondrion;DNA_binding;negative_regulation_of_transcription,_DNA-templated;regulation_of_transcription_by_RNA_polymerase_II;DNA-binding_transcription_factor_activity,_RNA_polymerase_II-specific;RNA_polymerase_II_cis-regulatory_region_sequence-specific_DNA_binding;protein_homooligomerization;protein_homodimerization_activity;n…	3.67223	1.43248
ENSG00000112139	MDGA1	MAM_domain_containing_glycosylphosphatidylinositol_anchor_1	?;membrane;Golgi_apparatus;plasma_membrane;extracellular_space;cell_differentiation;nervous_system_development;anchored_component_of_membrane;extracellular_region;molecular_function;regulation_of_presynapse_assembly;neuron_migration;anchored_component_of_plasma_membrane;GABA-ergic_synapse;brain_development;spinal_cord_association_neuron_differentiation;cerebral_cortex_radially_oriented_cell_migra…	5.5687	1.4313
ENSG00000169398	PTK2	protein_tyrosine_kinase_2	protein_binding;nucleus;cytoplasm;membrane;intracellular_membrane-bounded_organelle;nucleotide_binding;protein_kinase_activity;protein_serine/threonine/tyrosine_kinase_activity;ATP_binding;kinase_activity;transferase_activity;protein_phosphorylation;phosphorylation;negative_regulation_of_apoptotic_process;cytosol;plasma_membrane;protein_tyrosine_kinase_activity;cytoskeleton;focal_adhesion;cell_ju…	2.48451	1.43105
ENSG00000185112	FAM43A	family_with_sequence_similarity_43_member_A	protein_binding	4.12901	1.40655
ENSG00000241106	HLA-DOB	major_histocompatibility_complex,_class_II,_DO_beta	?;membrane;integral_component_of_membrane;endosome;lysosomal_membrane;endosome_membrane;lysosome;immune_system_process;immune_response;adaptive_immune_response;antigen_processing_and_presentation_of_peptide_or_polysaccharide_antigen_via_MHC_class_II;antigen_processing_and_presentation;MHC_class_II_protein_complex;MHC_class_II_protein_complex_binding;peptide_antigen_assembly_with_MHC_class_II_prot…	1.29138	1.40546
ENSG00000237636	ANKRD26P3	ankyrin_repeat_domain_26_pseudogene_3	?	4.61478	1.40307
ENSG00000143061	IGSF3	immunoglobulin_superfamily_member_3	membrane;integral_component_of_membrane;cell_surface;molecular_function;lacrimal_gland_development	0.900324	1.40168
ENSG00000114315	HES1	hes_family_bHLH_transcription_factor_1	nucleus;nucleoplasm;DNA_binding;protein_dimerization_activity;regulation_of_transcription,_DNA-templated;protein_homodimerization_activity;sequence-specific_DNA_binding;protein_binding;negative_regulation_of_transcription_by_RNA_polymerase_II;Notch_signaling_pathway;regulation_of_transcription_by_RNA_polymerase_II;DNA-binding_transcription_factor_activity,_RNA_polymerase_II-specific;RNA_polymeras…	1.82519	1.39639
ENSG00000107281	NPDC1	neural_proliferation,_differentiation_and_control_1	membrane;integral_component_of_membrane;protein_binding;plasma_membrane	1.57865	1.39147
ENSG00000237836	PHKA2-AS1	PHKA2_antisense_RNA_1	?	1.6255	1.39017
ENSG00000234965	SHISA8	shisa_family_member_8	membrane;integral_component_of_membrane;regulation_of_short-term_neuronal_synaptic_plasticity;regulation_of_AMPA_receptor_activity;postsynaptic_density;dendritic_spine_membrane;postsynaptic_membrane;AMPA_glutamate_receptor_complex	1.44073	1.39016
ENSG00000100100	PIK3IP1	phosphoinositide-3-kinase_interacting_protein_1	membrane;integral_component_of_membrane;plasma_membrane;protein_binding;negative_regulation_of_phosphatidylinositol_3-kinase_signaling;negative_regulation_of_phosphatidylinositol_3-kinase_activity;phosphatidylinositol_3-kinase_catalytic_subunit_binding	1.89055	1.38874
ENSG00000152804	HHEX	hematopoietically_expressed_homeobox	protein_binding;cytoplasm;nucleus;DNA_binding;regulation_of_transcription,_DNA-templated;cell_differentiation;DNA-binding_transcription_factor_activity,_RNA_polymerase_II-specific;Wnt_signaling_pathway;positive_regulation_of_transcription_by_RNA_polymerase_II;positive_regulation_of_transcription,_DNA-templated;positive_regulation_of_Wnt_signaling_pathway;positive_regulation_of_canonical_Wnt_signa…	2.40862	1.37976
ENSG00000142185	TRPM2	transient_receptor_potential_cation_channel_subfamily_M_member_2	membrane;integral_component_of_membrane;cytoplasmic_vesicle_membrane;cytoplasmic_vesicle;transmembrane_transport;metal_ion_binding;plasma_membrane;ion_channel_activity;ion_transport;calcium_ion_binding;lysosomal_membrane;cell_projection;lysosome;cation_transport;sodium_ion_transport;sodium_ion_transmembrane_transport;calcium_ion_transport;sodium_channel_activity;perikaryon;calcium_channel_activit…	2.67717	1.37787
ENSG00000151929	BAG3	BAG_cochaperone_3	nucleus;cytoplasm;negative_regulation_of_apoptotic_process;cytosol;apoptotic_process;protein_binding;protein_folding;chaperone_binding;membrane;cadherin_binding;positive_regulation_of_protein_import_into_nucleus;cellular_response_to_heat;positive_regulation_of_protein_export_from_nucleus;adenyl-nucleotide_exchange_factor_activity;protein_stabilization;chaperone_complex;protein_transport_along_mic…	2.25866	1.36535
ENSG00000134070	IRAK2	interleukin_1_receptor_associated_kinase_2	nucleotide_binding;ATP_binding;protein_phosphorylation;signal_transduction;protein_binding;I-kappaB_kinase/NF-kappaB_signaling;inflammatory_response;MyD88-dependent_toll-like_receptor_signaling_pathway;nucleus;cytoplasm;plasma_membrane;protein_serine/threonine_kinase_activity;intracellular_signal_transduction;positive_regulation_of_NF-kappaB_transcription_factor_activity;cytosol;endosome_membrane…	0.993085	1.36282
ENSG00000043462	LCP2	lymphocyte_cytosolic_protein_2	cytoplasm;cytosol;protein_binding;T_cell_receptor_signaling_pathway;intracellular_signal_transduction;immune_response;transmembrane_receptor_protein_tyrosine_kinase_signaling_pathway;positive_regulation_of_protein_kinase_activity;plasma_membrane_raft;mast_cell_activation;cell-cell_junction;TCR_signalosome	1.2151	1.35978
ENSG00000107130	NCS1	neuronal_calcium_sensor_1	cytoplasm;membrane;Golgi_apparatus;intracellular_membrane-bounded_organelle;metal_ion_binding;plasma_membrane;calcium_ion_binding;cell_junction;protein_binding;synapse;perinuclear_region_of_cytoplasm;axon;dendrite;postsynaptic_density;voltage-gated_calcium_channel_activity;calcium_ion_transmembrane_transport;positive_regulation_of_guanylate_cyclase_activity;calcium_sensitive_guanylate_cyclase_act…	1.70108	1.35682
ENSG00000243156	MICAL3	microtubule_associated_monooxygenase,_calponin_and_LIM_domain_containing_3	nucleus;cytoplasm;metal_ion_binding;cell_cycle;nucleoplasm;cytosol;plasma_membrane;monooxygenase_activity;oxidoreductase_activity;exocytosis;actin_binding;actin_filament_binding;intercellular_bridge;cytoskeleton;cell_division;cell_projection;protein_binding;cell_cortex;small_GTPase_binding;cytoskeleton_organization;spindle;midbody;Flemming_body;FAD_binding;oxidoreductase_activity,_acting_on_paire…	2.01739	1.35482
ENSG00000239998	LILRA2	leukocyte_immunoglobulin_like_receptor_A2	?;membrane;integral_component_of_membrane;plasma_membrane;extracellular_region;immune_system_process;innate_immune_response;integral_component_of_plasma_membrane;inhibitory_MHC_class_I_receptor_activity;cytokine-mediated_signaling_pathway;positive_regulation_of_interleukin-1_beta_production;positive_regulation_of_interleukin-6_production;positive_regulation_of_tumor_necrosis_factor_production;pos…	2.36474	1.35481
ENSG00000081985	IL12RB2	interleukin_12_receptor_subunit_beta_2	membrane;integral_component_of_membrane;plasma_membrane;cytokine_receptor_activity;external_side_of_plasma_membrane;cytokine-mediated_signaling_pathway;integral_component_of_plasma_membrane;positive_regulation_of_interferon-gamma_production;receptor_complex;cell_surface_receptor_signaling_pathway;positive_regulation_of_cell_population_proliferation;cytokine_binding;protein_binding;protein_kinase_…	2.15624	1.34957
ENSG00000109265	CRACD	capping_protein_inhibiting_regulator_of_actin_dynamics	?;cytoplasm;cytosol;protein_binding;positive_regulation_of_actin_filament_polymerization;maintenance_of_gastrointestinal_epithelium;epithelial_structure_maintenance;negative_regulation_of_barbed-end_actin_filament_capping	0.916895	1.34205
ENSG00000049192	ADAMTS6	ADAM_metallopeptidase_with_thrombospondin_type_1_motif_6	metal_ion_binding;peptidase_activity;proteolysis;hydrolase_activity;extracellular_region;metalloendopeptidase_activity;metallopeptidase_activity;extracellular_matrix_organization;extracellular_matrix;kidney_development;cardiac_septum_development;heart_development;aorta_development;coronary_vasculature_development	1.11367	1.332
ENSG00000149328	GLB1L2	galactosidase_beta_1_like_2	hydrolase_activity;extracellular_region;carbohydrate_metabolic_process;metabolic_process;protein_binding;hydrolase_activity,_hydrolyzing_O-glycosyl_compounds;hydrolase_activity,_acting_on_glycosyl_bonds;beta-galactosidase_activity;vacuole	1.71961	1.3296
ENSG00000182578	CSF1R	colony_stimulating_factor_1_receptor	membrane;integral_component_of_membrane;nucleotide_binding;protein_kinase_activity;ATP_binding;protein_phosphorylation;transmembrane_receptor_protein_tyrosine_kinase_signaling_pathway;peptidyl-tyrosine_phosphorylation;transmembrane_receptor_protein_tyrosine_kinase_activity;inflammatory_response;positive_regulation_of_response_to_stimulus;cytokine-mediated_signaling_pathway;regulation_of_cell_popu…	1.89149	1.32941
ENSG00000198720	ANKRD13B	ankyrin_repeat_domain_13B	membrane;cytoplasm;intracellular_membrane-bounded_organelle;plasma_membrane;endosome;late_endosome;perinuclear_region_of_cytoplasm;early_endosome;negative_regulation_of_receptor_internalization;ubiquitin-dependent_protein_binding;protein_binding	0.986993	1.32851
ENSG00000154040	CABYR	calcium_binding_tyrosine_phosphorylation_regulated	cytoplasm;nucleus;metal_ion_binding;nucleoplasm;cytosol;cilium;motile_cilium;calcium_ion_binding;cytoskeleton;cell_projection;protein_binding;extracellular_region;sperm_capacitation;SH3_domain_binding;epithelial_cilium_movement_involved_in_extracellular_fluid_movement;sperm_fibrous_sheath;enzyme_binding	1.01421	1.3269
ENSG00000213626	LBH	LBH_regulator_of_WNT_signaling_pathway	nucleus;cytoplasm;protein-containing_complex;regulation_of_transcription,_DNA-templated;negative_regulation_of_transcription,_DNA-templated;positive_regulation_of_transcription,_DNA-templated;protein_binding;regulation_of_MAPK_cascade;regulation_of_gene_expression;mammary_gland_development;negative_regulation_of_intracellular_estrogen_receptor_signaling_pathway;mammary_gland_epithelial_cell_diffe…	1.72965	1.32538
ENSG00000105825	TFPI2	tissue_factor_pathway_inhibitor_2	serine-type_endopeptidase_inhibitor_activity;negative_regulation_of_endopeptidase_activity;extracellular_region;blood_coagulation;hemostasis;extracellular_space;peptidase_inhibitor_activity;negative_regulation_of_peptidase_activity;extracellular_matrix_structural_constituent;extracellular_matrix;cellular_response_to_fluid_shear_stress	1.51696	1.32305
ENSG00000050438	SLC4A8	solute_carrier_family_4_member_8	membrane;integral_component_of_membrane;ion_transport;antiporter_activity;sodium_ion_transport;anion_transmembrane_transporter_activity;anion_transport;plasma_membrane;inorganic_anion_exchanger_activity;anion:anion_antiporter_activity;transmembrane_transport;neuron_projection;transmembrane_transporter_activity;dendrite;modulation_of_chemical_synaptic_transmission;transport_across_blood-brain_barr…	0.929081	1.31601
ENSG00000128791	TWSG1	twisted_gastrulation_BMP_signaling_modulator_1	extracellular_region;protein_binding;extracellular_space;negative_regulation_of_cytokine_production;transforming_growth_factor_beta_receptor_signaling_pathway;positive_regulation_of_pathway-restricted_SMAD_protein_phosphorylation;regulation_of_BMP_signaling_pathway;transforming_growth_factor_beta_binding;negative_regulation_of_CD4-positive,_alpha-beta_T_cell_proliferation;negative_regulation_of_C…	1.15258	1.29857
ENSG00000100027	YPEL1	yippee_like_1	nucleus;metal_ion_binding	1.58889	1.29746
ENSG00000166548	TK2	thymidine_kinase_2	?;nucleotide_binding;ATP_binding;kinase_activity;transferase_activity;phosphorylation;mitochondrion;DNA_biosynthetic_process;cytoplasm;nucleobase-containing_compound_metabolic_process;thymidine_kinase_activity;deoxyribonucleoside_monophosphate_biosynthetic_process;deoxynucleoside_kinase_activity;mitochondrial_matrix;deoxycytidine_kinase_activity;nucleoside_kinase_activity;nucleotide_biosynthetic_…	2.1193	1.29721
ENSG00000165474	GJB2	gap_junction_protein_beta_2	membrane;integral_component_of_membrane;metal_ion_binding;plasma_membrane;calcium_ion_binding;cell_junction;sensory_perception_of_sound;protein_binding;transmembrane_transport;gap_junction;cell_communication;connexin_complex;identical_protein_binding;integral_component_of_plasma_membrane;cell-cell_signaling;gap_junction_channel_activity;gap_junction_channel_activity_involved_in_cell_communication…	1.16789	1.29625
ENSG00000160094	ZNF362	zinc_finger_protein_362	nucleus;metal_ion_binding;DNA_binding;regulation_of_transcription_by_RNA_polymerase_II;RNA_polymerase_II_cis-regulatory_region_sequence-specific_DNA_binding;DNA-binding_transcription_factor_activity	2.44767	1.29475
ENSG00000126759	CFP	complement_factor_properdin	?;extracellular_region;protein_binding;immune_system_process;innate_immune_response;complement_activation,_alternative_pathway;extracellular_space;secretory_granule;collagen-containing_extracellular_matrix;immune_response;endoplasmic_reticulum_lumen;specific_granule_lumen;tertiary_granule_lumen;positive_regulation_of_opsonization;defense_response_to_bacterium;plasma_membrane;complement_activation…	1.09374	1.28774
ENSG00000108576	SLC6A4	solute_carrier_family_6_member_4	membrane;integral_component_of_membrane;metal_ion_binding;plasma_membrane;endosome;identical_protein_binding;integral_component_of_plasma_membrane;focal_adhesion;cell_junction;membrane_raft;symporter_activity;endomembrane_system;endosome_membrane;synapse;neurotransmitter_transport;protein_binding;sodium_ion_transmembrane_transport;neuron_projection;actin_filament_binding;serotonin:sodium_symporte…	1.66594	1.28639
ENSG00000198502	HLA-DRB5	major_histocompatibility_complex,_class_II,_DR_beta_5	membrane;integral_component_of_membrane;Golgi_apparatus;endoplasmic_reticulum;endoplasmic_reticulum_membrane;plasma_membrane;endosome;lysosomal_membrane;endosome_membrane;lysosome;immune_system_process;immune_response;late_endosome_membrane;adaptive_immune_response;antigen_processing_and_presentation_of_peptide_or_polysaccharide_antigen_via_MHC_class_II;antigen_processing_and_presentation;MHC_cla…	2.79651	1.27626
ENSG00000248309	MEF2C-AS1	MEF2C_antisense_RNA_1	?	0.995448	1.26956
ENSG00000177335	LINC02904	long_intergenic_non-protein_coding_RNA_2904	?	3.81464	1.26908
ENSG00000157514	TSC22D3	TSC22_domain_family_member_3	regulation_of_transcription_by_RNA_polymerase_II;nucleus;cytoplasm;protein_binding;cytosol;response_to_osmotic_stress;negative_regulation_of_activation-induced_cell_death_of_T_cells	0.870905	1.26812
ENSG00000166676	TVP23A	trans-golgi_network_vesicle_protein_23_homolog_A	?;membrane;integral_component_of_membrane;protein_binding;vesicle-mediated_transport;protein_secretion;integral_component_of_Golgi_membrane	1.17477	1.26669
ENSG00000171777	RASGRP4	RAS_guanyl_releasing_protein_4	?;cytoplasm;membrane;metal_ion_binding;nucleoplasm;cytosol;plasma_membrane;calcium_ion_binding;small_GTPase_mediated_signal_transduction;cell_differentiation;guanyl-nucleotide_exchange_factor_activity;protein_binding;diacylglycerol_binding;regulation_of_G_protein-coupled_receptor_signaling_pathway;positive_regulation_of_GTPase_activity;transmembrane_receptor_protein_tyrosine_kinase_signaling_path…	1.88705	1.26565
ENSG00000226025	LGALS17A	galectin_14_pseudogene	?	1.46164	1.26061
ENSG00000177374	HIC1	HIC_ZBTB_transcriptional_repressor_1	?;DNA-binding_transcription_factor_activity;negative_regulation_of_transcription_by_RNA_polymerase_II;intrinsic_apoptotic_signaling_pathway_in_response_to_DNA_damage;protein_binding;nucleus;metal_ion_binding;DNA_binding;regulation_of_transcription,_DNA-templated;chromatin;sequence-specific_DNA_binding;Wnt_signaling_pathway;regulation_of_transcription_by_RNA_polymerase_II;DNA-binding_transcription…	1.14218	1.25509
ENSG00000203995	ZYG11A	zyg-11_family_member_A,_cell_cycle_regulator	Cul2-RING_ubiquitin_ligase_complex	1.3963	1.24827
ENSG00000135077	HAVCR2	hepatitis_A_virus_cellular_receptor_2	?;membrane;integral_component_of_membrane;metal_ion_binding;plasma_membrane;cell_junction;protein_binding;immune_system_process;innate_immune_response;cell_surface;inflammatory_response;negative_regulation_of_gene_expression;adaptive_immune_response;positive_regulation_of_tumor_necrosis_factor_production;negative_regulation_of_NF-kappaB_transcription_factor_activity;natural_killer_cell_tolerance_…	1.72948	1.24266
ENSG00000245648	KLRK1-AS1	KLRK1_antisense_RNA_1	?	1.46705	1.23933
ENSG00000196668	LINC00173	long_intergenic_non-protein_coding_RNA_173	?	1.31589	1.22809
ENSG00000120049	KCNIP2	potassium_voltage-gated_channel_interacting_protein_2	cytoplasm;membrane;metal_ion_binding;plasma_membrane;ion_transport;calcium_ion_binding;voltage-gated_ion_channel_activity;potassium_channel_activity;potassium_ion_transport;regulation_of_ion_transmembrane_transport;potassium_ion_transmembrane_transport;protein_binding;synapse;potassium_channel_regulator_activity;voltage-gated_potassium_channel_complex;chemical_synaptic_transmission;protein_N-term…	0.957058	1.22575
ENSG00000166927	MS4A7	membrane_spanning_4-domains_A7	membrane;integral_component_of_membrane;protein_binding;cell_surface_receptor_signaling_pathway;plasma_membrane;trans-Golgi_network	0.914878	1.22192
ENSG00000227765	MYL12BP2	MYL12B_pseudogene_2	?	1.46938	1.21884
ENSG00000148180	GSN	gelsolin	?;nucleus;cytoplasm;metal_ion_binding;plasma_membrane;calcium_ion_binding;actin_binding;actin_filament_binding;extracellular_region;cytoskeleton;focal_adhesion;cytosol;extracellular_space;protein_binding;cilium_assembly;cell_projection_organization;actin_nucleation;actin_filament_capping;actin_filament_severing;barbed-end_actin_filament_capping;podosome;phosphatidylinositol-4,5-bisphosphate_bindi…	1.27339	1.20924
ENSG00000117322	CR2	complement_C3d_receptor_2	membrane;integral_component_of_membrane;plasma_membrane;DNA_binding;protein_binding;immune_system_process;innate_immune_response;immune_response;viral_entry_into_host_cell;extracellular_space;complement_activation,_classical_pathway;extracellular_exosome;complement_receptor_mediated_signaling_pathway;transmembrane_signaling_receptor_activity;protein_homodimerization_activity;virus_receptor_activi…	1.42593	1.2058
ENSG00000107954	NEURL1	neuralized_E3_ubiquitin_protein_ligase_1	cytoplasm;membrane;metal_ion_binding;transferase_activity;plasma_membrane;protein_ubiquitination;regulation_of_translation;cell_junction;cell_projection;dendrite;synapse;perinuclear_region_of_cytoplasm;ubiquitin-protein_transferase_activity;positive_regulation_of_apoptotic_process;perikaryon;Notch_signaling_pathway;postsynaptic_density;ubiquitin_protein_ligase_activity;dendritic_spine;negative_re…	2.52976	1.20448
ENSG00000186716	BCR	BCR_activator_of_RhoGEF_and_GTPase	?;membrane;nucleotide_binding;protein_serine/threonine_kinase_activity;protein_serine/threonine/tyrosine_kinase_activity;ATP_binding;kinase_activity;transferase_activity;protein_serine_kinase_activity;protein_phosphorylation;phosphorylation;intracellular_signal_transduction;signal_transduction;peptidyl-tyrosine_phosphorylation;cell_junction;GTPase_activator_activity;cell_projection;guanyl-nucleot…	1.30297	1.197
ENSG00000179583	CIITA	class_II_major_histocompatibility_complex_transactivator	ATP_binding;regulation_of_transcription,_DNA-templated;nucleoplasm;cytosol;protein_binding;negative_regulation_of_transcription_by_RNA_polymerase_II;inflammatory_response;aging;response_to_interferon-gamma;positive_regulation_of_MHC_class_II_biosynthetic_process;negative_regulation_of_transcription,_DNA-templated;positive_regulation_of_transcription_by_RNA_polymerase_II;cellular_response_to_elect…	0.877406	1.17829
ENSG00000111644	ACRBP	acrosin_binding_protein	?;nucleus;cytoplasmic_vesicle;extracellular_region;acrosomal_vesicle;acrosomal_membrane;acrosome_assembly;spermatid_development;fertilization;molecular_function;biological_process;protein_binding	2.10356	1.17709
ENSG00000140848	CPNE2	copine_2	nucleus;cytoplasm;membrane;metal_ion_binding;plasma_membrane;protein_binding;calcium-dependent_phospholipid_binding;extracellular_exosome;cellular_response_to_calcium_ion	1.335	1.17449
ENSG00000185010	F8	coagulation_factor_VIII	metal_ion_binding;oxidoreductase_activity;extracellular_region;extracellular_space;protein_binding;blood_coagulation;hemostasis;copper_ion_binding;plasma_membrane;acute-phase_response;endoplasmic_reticulum_lumen;platelet_alpha_granule_lumen;Golgi_lumen;endoplasmic_reticulum-Golgi_intermediate_compartment_membrane;blood_coagulation,_intrinsic_pathway;COPII-coated_ER_to_Golgi_transport_vesicle	0.948726	1.16415
ENSG00000155657	TTN	titin	protein_binding;nucleus;cytoplasm;metal_ion_binding;nucleotide_binding;protein_kinase_activity;protein_serine/threonine_kinase_activity;protein_serine/threonine/tyrosine_kinase_activity;ATP_binding;kinase_activity;transferase_activity;protein_serine_kinase_activity;protein_phosphorylation;phosphorylation;peptidyl-tyrosine_phosphorylation;enzyme_binding;extracellular_region;identical_protein_bindi…	0.822637	1.1541
ENSG00000235314	LINC00957	long_intergenic_non-protein_coding_RNA_957	?	1.09768	1.13993
ENSG00000106211	HSPB1	heat_shock_protein_family_B_(small)_member_1	?;nucleus;RNA_binding;cytoplasm;negative_regulation_of_apoptotic_process;identical_protein_binding;cytoskeleton;focal_adhesion;extracellular_space;axon_cytoplasm;protein_homodimerization_activity;protein_binding;response_to_unfolded_protein;spindle;protein_folding_chaperone;cytosol;extracellular_exosome;protein_kinase_binding;retina_homeostasis;response_to_virus;platelet_aggregation;anterograde_a…	0.852093	1.13982
ENSG00000133805	AMPD3	adenosine_monophosphate_deaminase_3	?;AMP_deaminase_activity;IMP_salvage;metal_ion_binding;hydrolase_activity;protein_binding;nucleotide_metabolic_process;deaminase_activity;extracellular_region;cytosol;purine_ribonucleoside_monophosphate_biosynthetic_process;secretory_granule_lumen;ficolin-1-rich_granule_lumen;IMP_biosynthetic_process;AMP_metabolic_process;AMP_catabolic_process;purine-containing_compound_metabolic_process	1.18976	1.13346
ENSG00000140795	MYLK3	myosin_light_chain_kinase_3	cytoplasm;nucleotide_binding;protein_kinase_activity;protein_serine/threonine_kinase_activity;ATP_binding;kinase_activity;transferase_activity;protein_phosphorylation;phosphorylation;actin_cytoskeleton;cytosol;sarcomere_organization;sarcomerogenesis;cardiac_myofibril_assembly;positive_regulation_of_sarcomere_organization;cellular_response_to_interleukin-1;calmodulin-dependent_protein_kinase_activ…	1.85779	1.13304
ENSG00000205089	CCNI2	cyclin_I_family_member_2	nucleus;cytoplasm;cyclin-dependent_protein_serine/threonine_kinase_regulator_activity;regulation_of_cyclin-dependent_protein_serine/threonine_kinase_activity;mitotic_cell_cycle_phase_transition;cyclin-dependent_protein_kinase_holoenzyme_complex	1.29705	1.12728
ENSG00000177406	NINJ2-AS1	NINJ2_antisense_RNA_1	?	1.27012	1.12205
ENSG00000247157	LINC01252	long_intergenic_non-protein_coding_RNA_1252	?	1.31912	1.12153
ENSG00000114423	CBLB	Cbl_proto-oncogene_B	cytoplasm;metal_ion_binding;transferase_activity;nucleoplasm;cytosol;protein_ubiquitination;calcium_ion_binding;ubiquitin-protein_transferase_activity;protein_binding;cell_surface_receptor_signaling_pathway;plasma_membrane;regulation_of_signaling;ubiquitin_protein_ligase_activity;phosphotyrosine_residue_binding;signal_transduction;NLS-bearing_protein_import_into_nucleus;SH3_domain_binding;recepto…	1.02929	1.11759
ENSG00000171045	TSNARE1	t-SNARE_domain_containing_1	membrane;integral_component_of_membrane;vesicle-mediated_transport;intracellular_protein_transport;vesicle_fusion;SNARE_binding;endomembrane_system;SNAP_receptor_activity;SNARE_complex;vesicle_docking;protein_binding	1.23215	1.10943
ENSG00000137875	BCL2L10	BCL2_like_10	nucleus;membrane;integral_component_of_membrane;endoplasmic_reticulum;mitochondrion;apoptotic_process;regulation_of_apoptotic_process;nuclear_membrane;protein_binding;protein_homodimerization_activity;intrinsic_apoptotic_signaling_pathway_in_response_to_DNA_damage;extrinsic_apoptotic_signaling_pathway_in_absence_of_ligand;cytosol;mitochondrial_outer_membrane;spermatogenesis;mitochondria-associate…	1.12032	1.10826
ENSG00000105655	ISYNA1	inositol-3-phosphate_synthase_1	?;cytoplasm;isomerase_activity;lipid_metabolic_process;protein_binding;phospholipid_biosynthetic_process;inositol_biosynthetic_process;inositol-3-phosphate_synthase_activity;cytosol	1.20017	1.10524
ENSG00000204472	AIF1	allograft_inflammatory_factor_1	?;metal_ion_binding;calcium_ion_binding;ruffle_membrane;nucleus;cytoplasm;membrane;plasma_membrane;actin_binding;cytoskeleton;cytosol;cell_projection;protein_binding;perinuclear_region_of_cytoplasm;inflammatory_response;lamellipodium;actin_filament_binding;molecular_function;phagocytic_cup;positive_regulation_of_G1/S_transition_of_mitotic_cell_cycle;positive_regulation_of_T_cell_proliferation;act…	2.24188	1.09486
ENSG00000149646	CNBD2	cyclic_nucleotide_binding_domain_containing_2	?;cytoplasm;nucleotide_binding;cytosol;cAMP_binding;spermatogenesis	2.98741	1.08952
ENSG00000145391	SETD7	SET_domain_containing_7,_histone_lysine_methyltransferase	transferase_activity;methyltransferase_activity;methylation;regulation_of_transcription,_DNA-templated;chromosome;histone-lysine_N-methyltransferase_activity;histone_lysine_methylation;nucleus;nucleolus;chromatin_organization;protein_binding;protein-lysine_N-methyltransferase_activity;nucleoplasm;peptidyl-lysine_monomethylation;peptidyl-lysine_dimethylation;p53_binding;cellular_response_to_DNA_da…	3.58787	1.08382
ENSG00000163898	LIPH	lipase_H	membrane;plasma_membrane;hydrolase_activity;lipid_metabolic_process;extracellular_region;lipid_catabolic_process;extracellular_space;heparin_binding;lipase_activity;carboxylic_ester_hydrolase_activity;phosphatidic_acid_biosynthetic_process;phospholipase_activity;fatty_acid_biosynthetic_process;lipoprotein_lipase_activity;triglyceride_catabolic_process	0.835332	1.08276
ENSG00000196526	AFAP1	actin_filament_associated_protein_1	cytoplasm;cytosol;actin_binding;cytoskeleton;focal_adhesion;actin_cytoskeleton;regulation_of_signal_transduction;regulation_of_cytoskeleton_organization;SH3_domain_binding;SH2_domain_binding	1.39721	1.08201
ENSG00000169918	OTUD7A	OTU_deubiquitinase_7A	nucleus;cytoplasm;zinc_ion_binding;metal_ion_binding;thiol-dependent_deubiquitinase;peptidase_activity;cysteine-type_peptidase_activity;proteolysis;hydrolase_activity;DNA_binding;K63-linked_polyubiquitin_modification-dependent_protein_binding;cytosol;protein_K11-linked_deubiquitination;protein_deubiquitination;negative_regulation_of_I-kappaB_kinase/NF-kappaB_signaling;protein_K63-linked_deubiquit…	1.49309	1.08034
ENSG00000113269	RNF130	ring_finger_protein_130	membrane;integral_component_of_membrane;metal_ion_binding;cytoplasm;transferase_activity;protein_ubiquitination;apoptotic_process;programmed_cell_death;ubiquitin-protein_transferase_activity;ubiquitin_protein_ligase_activity;ubiquitin-dependent_protein_catabolic_process	6.0133	1.07919
ENSG00000169031	COL4A3	collagen_type_IV_alpha_3_chain	negative_regulation_of_endopeptidase_activity;intracellular_membrane-bounded_organelle;endoplasmic_reticulum;cell_adhesion;extracellular_region;collagen_trimer;basement_membrane;extracellular_matrix_structural_constituent;cell_surface_receptor_signaling_pathway;extracellular_space;protein_binding;metalloendopeptidase_inhibitor_activity;extracellular_matrix_organization;extracellular_matrix;extrac…	3.18313	1.07771
ENSG00000114796	KLHL24	kelch_like_family_member_24	cytoplasm;protein_ubiquitination;adherens_junction;cell_junction;cell_projection;protein_binding;protein_autoubiquitination;axon;perikaryon;desmosome;Cul3-RING_ubiquitin_ligase_complex;regulation_of_kainate_selective_glutamate_receptor_activity;intermediate_filament_organization	1.15056	1.07119
ENSG00000136573	BLK	BLK_proto-oncogene,_Src_family_tyrosine_kinase	?;membrane;nucleotide_binding;protein_kinase_activity;protein_serine/threonine/tyrosine_kinase_activity;ATP_binding;kinase_activity;transferase_activity;protein_phosphorylation;phosphorylation;plasma_membrane;protein_tyrosine_kinase_activity;protein_binding;non-membrane_spanning_protein_tyrosine_kinase_activity;innate_immune_response;signaling_receptor_binding;cell_differentiation;cellular_respon…	1.33655	1.06451
ENSG00000167106	FAM102A	family_with_sequence_similarity_102_member_A	protein_binding	1.00614	1.05647
ENSG00000205683	DPF3	double_PHD_fingers_3	nucleus;zinc_ion_binding;metal_ion_binding;nucleoplasm;chromatin_organization;nervous_system_development;nBAF_complex;histone_binding;negative_regulation_of_transcription,_DNA-templated;positive_regulation_of_transcription_by_RNA_polymerase_II;biological_process;transcription_coregulator_activity;chromatin;regulation_of_transcription_by_RNA_polymerase_II;chromatin_remodeling;regulation_of_G1/S_tr…	1.55175	1.04846
ENSG00000256235	SMIM3	small_integral_membrane_protein_3	membrane;integral_component_of_membrane;protein_binding;identical_protein_binding	1.33859	1.04227
ENSG00000155189	AGPAT5	1-acylglycerol-3-phosphate_O-acyltransferase_5	nucleus;membrane;integral_component_of_membrane;transferase_activity;endoplasmic_reticulum;endoplasmic_reticulum_membrane;nucleolus;mitochondrion;acyltransferase_activity;lipid_metabolic_process;nuclear_envelope;protein_binding;phospholipid_biosynthetic_process;1-acylglycerol-3-phosphate_O-acyltransferase_activity;hematopoietic_progenitor_cell_differentiation;acylglycerol_metabolic_process;glycer…	0.679711	1.04111
ENSG00000012124	CD22	CD22_molecule	?;integral_component_of_membrane;membrane;plasma_membrane;carbohydrate_binding;cell_adhesion;protein_binding;external_side_of_plasma_membrane;integral_component_of_plasma_membrane;extracellular_exosome;early_endosome;recycling_endosome;sialic_acid_binding;cytoplasm;signaling_receptor_binding;cell_surface;protein_phosphatase_binding;negative_regulation_of_B_cell_receptor_signaling_pathway;neuronal…	0.762916	1.03976
ENSG00000271503	CCL5	C-C_motif_chemokine_ligand_5	protein_phosphorylation;signal_transduction;extracellular_region;extracellular_space;exocytosis;chemotaxis;G_protein-coupled_receptor_signaling_pathway;protein_binding;protein_kinase_activity;immune_response;calcium_ion_transport;cellular_calcium_ion_homeostasis;cytokine_activity;inflammatory_response;MAPK_cascade;chemokine_activity;cell_chemotaxis;phosphatidylinositol_phospholipase_C_activity;id…	0.89835	1.0359
ENSG00000112787	FBRSL1	fibrosin_like_1	RNA_binding	0.78141	1.02874
ENSG00000270629	NBPF14	NBPF_member_14	?	1.21384	1.02463
ENSG00000100284	TOM1	target_of_myb1_membrane_trafficking_protein	ubiquitin_binding;phosphatidylinositol_binding;cytoplasm;membrane;protein_transport;endosome;cytosol;protein_binding;early_endosome;endocytosis;plasma_membrane;endosomal_transport;signal_transduction;extracellular_exosome;specific_granule_membrane;clathrin_binding;azurophil_granule_membrane	0.788263	1.02285
ENSG00000047644	WWC3	WWC_family_member_3	cytoplasm;cell_migration;regulation_of_transcription,_DNA-templated;molecular_adaptor_activity;cytosol;negative_regulation_of_transcription_by_RNA_polymerase_II;kinase_binding;negative_regulation_of_organ_growth;regulation_of_hippo_signaling;negative_regulation_of_hippo_signaling;protein_binding	0.908619	1.01603
ENSG00000174669	SLC29A2	solute_carrier_family_29_member_2	nucleus;membrane;integral_component_of_membrane;plasma_membrane;presynapse;integral_component_of_plasma_membrane;nuclear_membrane;basolateral_plasma_membrane;nucleoside_transmembrane_transporter_activity;nucleoside_transport;nucleoside_transmembrane_transport;uridine_transmembrane_transporter_activity;uridine_transport;pyrimidine-containing_compound_transmembrane_transport;neurotransmitter_reupta…	0.999915	1.00604
ENSG00000179344	HLA-DQB1	major_histocompatibility_complex,_class_II,_DQ_beta_1	?;membrane;integral_component_of_membrane;endosome;lysosomal_membrane;endosome_membrane;lysosome;immune_system_process;immune_response;adaptive_immune_response;antigen_processing_and_presentation_of_peptide_or_polysaccharide_antigen_via_MHC_class_II;antigen_processing_and_presentation;MHC_class_II_protein_complex	1.1885	1.00425
ENSG00000066294	CD84	CD84_molecule	membrane;integral_component_of_membrane;intracellular_membrane-bounded_organelle;plasma_membrane;cell_adhesion;protein_binding;autophagy;immune_system_process;innate_immune_response;adaptive_immune_response;external_side_of_plasma_membrane;identical_protein_binding;integral_component_of_plasma_membrane;negative_regulation_of_mast_cell_degranulation;defense_response;homophilic_cell_adhesion_via_pl…	1.46978	0.993864
ENSG00000181690	PLAG1	PLAG1_zinc_finger	nucleus;nuclear_speck;metal_ion_binding;nucleoplasm;cytosol;DNA_binding;centrosome;transcription,_DNA-templated;positive_regulation_of_gene_expression;negative_regulation_of_gene_expression;gland_morphogenesis;multicellular_organism_growth;organ_growth;positive_regulation_of_glial_cell_proliferation;prostate_gland_growth;DNA-binding_transcription_factor_activity,_RNA_polymerase_II-specific;RNA_po…	1.20155	0.986868
ENSG00000160013	PTGIR	prostaglandin_I2_receptor	membrane;integral_component_of_membrane;G_protein-coupled_receptor_activity;G_protein-coupled_receptor_signaling_pathway;plasma_membrane;regulation_of_catalytic_activity;signal_transduction;guanyl-nucleotide_exchange_factor_activity;adenylate_cyclase-activating_G_protein-coupled_receptor_signaling_pathway;cytosol;integral_component_of_plasma_membrane;inflammatory_response;cell-cell_signaling;posi…	1.33044	0.986762
ENSG00000271361	HTATSF1P2	HIV-1_Tat_specific_factor_1_pseudogene_2	?	2.82337	0.976453
ENSG00000141506	PIK3R5	phosphoinositide-3-kinase_regulatory_subunit_5	1-phosphatidylinositol-3-kinase_regulator_activity;regulation_of_phosphatidylinositol_3-kinase_activity;phosphatidylinositol_3-kinase_complex,_class_IB;nucleus;cytoplasm;membrane;kinase_activity;phosphorylation;cytosol;plasma_membrane;G_protein-coupled_receptor_signaling_pathway;centriolar_satellite;phosphatidylinositol_3-kinase_complex;positive_regulation_of_protein_kinase_B_signaling;phosphatid…	0.955541	0.973778
ENSG00000114626	ABTB1	ankyrin_repeat_and_BTB_domain_containing_1	?;cytoplasm;translation;nucleolus;cytosol;plasma_membrane;protein_binding;translation_elongation_factor_activity;translational_elongation;ubiquitin_ligase_complex	1.28258	0.967605
ENSG00000164691	TAGAP	T_cell_activation_RhoGTPase_activating_protein	signal_transduction;regulation_of_catalytic_activity;guanyl-nucleotide_exchange_factor_activity;protein_binding;GTPase_activator_activity;cytosol;regulation_of_small_GTPase_mediated_signal_transduction	1.17301	0.964486
ENSG00000102349	KLF8	Kruppel_like_factor_8	?;nucleus;metal_ion_binding;nucleoplasm;cytosol;DNA_binding;aggresome;regulation_of_transcription_by_RNA_polymerase_II;DNA-binding_transcription_factor_activity,_RNA_polymerase_II-specific;RNA_polymerase_II_cis-regulatory_region_sequence-specific_DNA_binding;chromatin;DNA-binding_transcription_repressor_activity,_RNA_polymerase_II-specific;negative_regulation_of_transcription_by_RNA_polymerase_II	0.81844	0.959504
ENSG00000107816	LZTS2	leucine_zipper_tumor_suppressor_2	cytoplasm;cell_cycle;cytoskeleton;cell_division;cytosol;plasma_membrane;Wnt_signaling_pathway;microtubule;protein_binding;microtubule_organizing_center;midbody;microtubule_severing;centrosome;negative_regulation_of_canonical_Wnt_signaling_pathway;negative_regulation_of_Wnt_signaling_pathway;spindle_midzone_assembly;mitotic_cytokinesis;vesicle;nuclear_export;kidney_development;negative_regulation_…	0.87867	0.949474
ENSG00000244198	ARHGEF35-AS1	ARHGEF35_antisense_RNA_1	?	2.06912	0.948434
ENSG00000273018	FAM106A	family_with_sequence_similarity_106_member_A	?	1.57796	0.944348
ENSG00000127418	FGFRL1	fibroblast_growth_factor_receptor_like_1	?;membrane;integral_component_of_membrane;Golgi_apparatus;plasma_membrane;identical_protein_binding;heparin_binding;transport_vesicle;fibroblast_growth_factor_binding;cell-cell_contact_zone;fibroblast_growth_factor-activated_receptor_activity;cell-cell_adhesion_via_plasma-membrane_adhesion_molecules;fibroblast_growth_factor_receptor_signaling_pathway;skeletal_system_development;heart_valve_morpho…	1.5921	0.940808
ENSG00000109113	RAB34	RAB34,_member_RAS_oncogene_family	GTPase_activity;GTP_binding;cytoplasm;membrane;protein_transport;Golgi_apparatus;cytoplasmic_vesicle;nucleotide_binding;cilium;cell_projection;protein_binding;perinuclear_region_of_cytoplasm;cell_projection_organization;phagocytic_vesicle_membrane;vesicle;Golgi_stack;phagocytic_vesicle;extracellular_exosome;positive_regulation_of_smoothened_signaling_pathway;small_GTPase_binding;GTP-dependent_pro…	1.52258	0.938397
ENSG00000074660	SCARF1	scavenger_receptor_class_F_member_1	membrane;integral_component_of_membrane;cell_adhesion;protein_binding;scavenger_receptor_activity;plasma_membrane;receptor-mediated_endocytosis;positive_regulation_of_neuron_projection_development;transmembrane_signaling_receptor_activity;endocytic_vesicle_membrane;low-density_lipoprotein_particle_binding;neuron_remodeling;cholesterol_catabolic_process;positive_regulation_of_axon_regeneration;den…	0.790946	0.933086
ENSG00000090238	YPEL3	yippee_like_3	nucleus;metal_ion_binding;nucleolus;positive_regulation_of_cellular_senescence	1.03574	0.932724
ENSG00000105246	EBI3	Epstein-Barr_virus_induced_3	membrane;extracellular_region;extracellular_space;protein_binding;cytokine_receptor_activity;cytokine_activity;external_side_of_plasma_membrane;cytokine-mediated_signaling_pathway;plasma_membrane;positive_regulation_of_interferon-gamma_production;T-helper_1_type_immune_response;receptor_complex;endoplasmic_reticulum_lumen;peptide_hormone_binding;cytokine_binding;humoral_immune_response;leptin-med…	0.712361	0.928803
ENSG00000178878	APOLD1	apolipoprotein_L_domain_containing_1	?;membrane;integral_component_of_membrane;plasma_membrane;extracellular_region;cell_differentiation;lipoprotein_metabolic_process;lipid_transport;lipid_binding;angiogenesis;regulation_of_endothelial_cell_differentiation	1.03402	0.920126
ENSG00000134030	CTIF	cap_binding_complex_dependent_translation_initiation_factor	RNA_binding;nuclear-transcribed_mRNA_catabolic_process,_nonsense-mediated_decay;cytoplasm;cytosol;regulation_of_translation;perinuclear_region_of_cytoplasm;protein_binding;positive_regulation_of_translation;translation_activator_activity;regulation_of_translational_initiation	0.848018	0.919814
ENSG00000143772	ITPKB	inositol-trisphosphate_3-kinase_B	nucleotide_binding;ATP_binding;kinase_activity;transferase_activity;phosphorylation;inositol_phosphate_biosynthetic_process;protein_binding;nucleus;cytoplasm;phosphatidylinositol_phosphate_biosynthetic_process;calmodulin_binding;cytosol;signal_transduction;inositol_hexakisphosphate_kinase_activity;cellular_response_to_calcium_ion;inositol-1,4,5-trisphosphate_3-kinase_activity;inositol_trisphospha…	0.876683	0.91729
ENSG00000107485	GATA3	GATA_binding_protein_3	nucleus;regulation_of_transcription_by_RNA_polymerase_II;DNA-binding_transcription_factor_activity;cell_differentiation;DNA-binding_transcription_factor_activity,_RNA_polymerase_II-specific;positive_regulation_of_T_cell_differentiation;nucleoplasm;zinc_ion_binding;metal_ion_binding;DNA_binding;regulation_of_transcription,_DNA-templated;negative_regulation_of_transcription,_DNA-templated;signal_tr…	1.05026	0.915578
ENSG00000099365	STX1B	syntaxin_1B	nucleus;cytoplasm;membrane;integral_component_of_membrane;intracellular_protein_transport;vesicle-mediated_transport;cytoskeleton;protein_binding;microtubule_organizing_center;spindle;plasma_membrane;SNAP_receptor_activity;SNARE_binding;neurotransmitter_transport;regulation_of_exocytosis;exocytosis;vesicle_fusion;cytosol;endomembrane_system;SNARE_complex;synaptic_vesicle_fusion_to_presynaptic_act…	1.73751	0.914103
ENSG00000226742	HSBP1L1	heat_shock_factor_binding_protein_1_like_1	?;transcription_corepressor_activity;negative_regulation_of_transcription,_DNA-templated;protein_binding;nucleus;cytosol;cellular_heat_acclimation	1.62407	0.910381
ENSG00000113448	PDE4D	phosphodiesterase_4D	cytoplasm;membrane;metal_ion_binding;cytosol;plasma_membrane;hydrolase_activity;signal_transduction;cytoskeleton;apical_plasma_membrane;protein_binding;cAMP_binding;phosphoric_diester_hydrolase_activity;microtubule_organizing_center;3',5'-cyclic-nucleotide_phosphodiesterase_activity;nucleus;transmembrane_transporter_binding;3',5'-cyclic-AMP_phosphodiesterase_activity;cAMP_catabolic_process;positi…	2.24419	0.899486
ENSG00000162739	SLAMF6	SLAM_family_member_6	membrane;integral_component_of_membrane;plasma_membrane;protein_binding;immune_system_process;innate_immune_response;adaptive_immune_response;external_side_of_plasma_membrane;extracellular_exosome;positive_regulation_of_interferon-gamma_production;positive_regulation_of_interleukin-17_production;positive_regulation_of_natural_killer_cell_mediated_cytotoxicity;T_cell_activation;T-helper_17_cell_li…	0.957328	0.899107
ENSG00000204482	LST1	leukocyte_specific_transcript_1	cytoplasm;membrane;integral_component_of_membrane;Golgi_apparatus;cytosol;plasma_membrane;Golgi_membrane;endomembrane_system;immune_system_process;immune_response;anatomical_structure_morphogenesis;cell_morphogenesis;regulation_of_cell_shape;dendrite_development;negative_regulation_of_lymphocyte_proliferation	1.5742	0.894623
ENSG00000124191	TOX2	TOX_high_mobility_group_box_family_member_2	nucleus;nucleoplasm;DNA_binding;regulation_of_transcription_by_RNA_polymerase_II;chromatin_DNA_binding;positive_regulation_of_transcription_by_RNA_polymerase_II;transcription_coactivator_activity;protein_binding	1.31569	0.889622
ENSG00000089472	HEPH	hephaestin	membrane;integral_component_of_membrane;metal_ion_binding;ion_transport;oxidoreductase_activity;plasma_membrane;cellular_iron_ion_homeostasis;protein_binding;basolateral_plasma_membrane;iron_ion_transport;copper_ion_transport;copper_ion_binding;ferroxidase_activity;iron_ion_homeostasis;ferrous_iron_binding;perinuclear_region_of_cytoplasm	1.15929	0.882076
ENSG00000126266	FFAR1	free_fatty_acid_receptor_1	membrane;integral_component_of_membrane;G_protein-coupled_receptor_activity;G_protein-coupled_receptor_signaling_pathway;plasma_membrane;signal_transduction;lipid_binding;integral_component_of_plasma_membrane;positive_regulation_of_calcium_ion_transport;positive_regulation_of_cytosolic_calcium_ion_concentration;bioactive_lipid_receptor_activity;insulin_secretion;positive_regulation_of_insulin_sec…	0.941538	0.881604
ENSG00000151692	RNF144A	ring_finger_protein_144A	membrane;integral_component_of_membrane;Golgi_apparatus;cytoplasmic_vesicle_membrane;cytoplasmic_vesicle;intracellular_membrane-bounded_organelle;metal_ion_binding;transferase_activity;plasma_membrane;protein_ubiquitination;ubiquitin-protein_transferase_activity;protein_binding;cytoplasm;ubiquitin_protein_ligase_activity;protein_polyubiquitination;ubiquitin-dependent_protein_catabolic_process;ubi…	1.36084	0.877553
ENSG00000153064	BANK1	B_cell_scaffold_protein_with_ankyrin_repeats_1	?;signal_transduction;protein_binding;NAD+_nucleosidase_activity;signaling_receptor_binding;B_cell_activation;protease_binding;positive_regulation_of_peptidyl-tyrosine_phosphorylation;protein_tyrosine_kinase_binding;perinuclear_region_of_cytoplasm;phospholipase_binding;B_cell_receptor_signaling_pathway;signaling_adaptor_activity;negative_regulation_of_protein_kinase_B_signaling;negative_regulatio…	4.47721	0.877318
ENSG00000104055	TGM5	transglutaminase_5	cytoplasm;metal_ion_binding;transferase_activity;acyltransferase_activity;protein_binding;plasma_membrane;protein-glutamine_gamma-glutamyltransferase_activity;peptide_cross-linking;cellular_protein_modification_process;epidermis_development	0.919191	0.875089
ENSG00000123066	MED13L	mediator_complex_subunit_13L	nucleus;transcription_coregulator_activity;regulation_of_transcription_by_RNA_polymerase_II;mediator_complex	1.00506	0.872463
ENSG00000168264	IRF2BP2	interferon_regulatory_factor_2_binding_protein_2	nucleus;cytoplasm;metal_ion_binding;nucleoplasm;regulation_of_transcription_by_RNA_polymerase_II;transcription_corepressor_activity;negative_regulation_of_transcription_by_RNA_polymerase_II;immature_B_cell_differentiation	0.919682	0.867048
ENSG00000179163	FUCA1	alpha-L-fucosidase_1	intracellular_membrane-bounded_organelle;hydrolase_activity;lipid_metabolic_process;carbohydrate_metabolic_process;metabolic_process;protein_binding;lysosome;hydrolase_activity,_acting_on_glycosyl_bonds;glycosaminoglycan_catabolic_process;extracellular_region;fucose_metabolic_process;extracellular_exosome;cytoplasm;lysosomal_lumen;azurophil_granule_lumen;alpha-L-fucosidase_activity;glycoside_cata…	1.00774	0.859251
ENSG00000196405	EVL	Enah/Vasp-like	cytoplasm;membrane;actin_binding;cytoskeleton;focal_adhesion;cell_projection;SH3_domain_binding;actin_polymerization_or_depolymerization;protein_homotetramerization;protein_binding;nervous_system_development;actin_nucleation;lamellipodium;cell_surface_receptor_signaling_pathway;cytosol;positive_regulation_of_actin_filament_polymerization;positive_regulation_of_stress_fiber_assembly;animal_organ_m…	0.831984	0.851452
ENSG00000157873	TNFRSF14	TNF_receptor_superfamily_member_14	protein_binding;membrane;integral_component_of_membrane;plasma_membrane;ubiquitin_protein_ligase_binding;immune_system_process;innate_immune_response;viral_entry_into_host_cell;adaptive_immune_response;external_side_of_plasma_membrane;cytokine_binding;tumor_necrosis_factor-mediated_signaling_pathway;immune_response;defense_response_to_Gram-negative_bacterium;cell_surface_receptor_signaling_pathwa…	0.757381	0.850231
ENSG00000059588	TARBP1	TAR_(HIV-1)_RNA_binding_protein_1	RNA_binding;RNA_processing;transferase_activity;methyltransferase_activity;methylation;tRNA_methylation;RNA_methyltransferase_activity;nucleus;regulation_of_transcription_by_RNA_polymerase_II;tRNA_(guanine)_methyltransferase_activity	1.08277	0.844745
ENSG00000244879	GABPB1-AS1	GABPB1_antisense_RNA_1	?	1.93503	0.837273
ENSG00000104093	DMXL2	Dmx_like_2	membrane;cytoplasmic_vesicle;cell_junction;extracellular_space;synapse;synaptic_vesicle_membrane;small_GTPase_binding;neuronal_dense_core_vesicle;vacuolar_acidification;synaptic_vesicle;RAVE_complex;protein_binding	0.909836	0.835737
ENSG00000163590	PPM1L	protein_phosphatase,_Mg2+/Mn2+_dependent_1L	membrane;integral_component_of_membrane;metal_ion_binding;hydrolase_activity;protein_serine/threonine_phosphatase_activity;phosphoprotein_phosphatase_activity;protein_serine_phosphatase_activity;protein_threonine_phosphatase_activity;protein_dephosphorylation;phosphatase_activity;cation_binding;endoplasmic_reticulum_membrane;extracellular_exosome;sphingolipid_biosynthetic_process;MAPK_cascade;tra…	1.83879	0.834626
ENSG00000128487	SPECC1	sperm_antigen_with_calponin_homology_and_coiled-coil_domains_1	nucleus;membrane;intracellular_membrane-bounded_organelle;nucleoplasm;cytosol;fibrillar_center;microtubule_organizing_center;actin_cytoskeleton_organization;filamentous_actin;protein_binding;blastocyst_development;associative_learning;cytoplasm;apical_part_of_cell	1.1759	0.830003
ENSG00000010310	GIPR	gastric_inhibitory_polypeptide_receptor	membrane;integral_component_of_membrane;G_protein-coupled_receptor_activity;G_protein-coupled_receptor_signaling_pathway;transmembrane_signaling_receptor_activity;cell_surface_receptor_signaling_pathway;gastric_inhibitory_peptide_receptor_activity;gastric_inhibitory_peptide_signaling_pathway;plasma_membrane;signal_transduction;protein_binding;adenylate_cyclase-modulating_G_protein-coupled_recepto…	0.797696	0.826235
ENSG00000070718	AP3M2	adaptor_related_protein_complex_3_subunit_mu_2	membrane;intracellular_protein_transport;protein_transport;vesicle-mediated_transport;Golgi_apparatus;cytoplasmic_vesicle_membrane;cytoplasmic_vesicle;clathrin_adaptor_complex;axon_cytoplasm;anterograde_axonal_transport;anterograde_synaptic_vesicle_transport;endocytosis;AP-type_membrane_coat_adaptor_complex;clathrin-coated_vesicle_cargo_loading,_AP-3-mediated;intracellular_transport;early_endosom…	0.854144	0.8229
ENSG00000155307	SAMSN1	SAM_domain,_SH3_domain_and_nuclear_localization_signals_1	nucleus;RNA_binding;cytoplasm;cell_projection;ruffle;negative_regulation_of_adaptive_immune_response;negative_regulation_of_peptidyl-tyrosine_phosphorylation;phosphotyrosine_residue_binding;negative_regulation_of_B_cell_activation;protein_binding;cytosol;cellular_anatomical_entity	2.14698	0.820263
ENSG00000131242	RAB11FIP4	RAB11_family_interacting_protein_4	cytoplasm;membrane;cytoplasmic_vesicle;metal_ion_binding;endosome;calcium_ion_binding;cytoskeleton;extracellular_space;protein_homodimerization_activity;protein_binding;recycling_endosome_membrane;microtubule_organizing_center;spindle;midbody;cleavage_furrow;endocytic_recycling;small_GTPase_binding;regulation_of_cytokinesis;endocytic_vesicle	1.35662	0.813084
ENSG00000166394	CYB5R2	cytochrome_b5_reductase_2	nucleus;membrane;oxidoreductase_activity;lipid_metabolic_process;steroid_biosynthetic_process;steroid_metabolic_process;sterol_biosynthetic_process;protein_binding;endoplasmic_reticulum_membrane;FAD_binding;cytochrome-b5_reductase_activity,_acting_on_NAD(P)H;bicarbonate_transport;integral_component_of_membrane	2.29934	0.786907
ENSG00000113657	DPYSL3	dihydropyrimidinase_like_3	cytoplasm;identical_protein_binding;cytosol;extracellular_space;cell_projection;hydrolase_activity;SH3_domain_binding;protein_binding;hydrolase_activity,_acting_on_carbon-nitrogen_(but_not_peptide)_bonds;lamellipodium;actin_filament_bundle_assembly;regulation_of_cell_migration;cellular_response_to_cytokine_stimulus;growth_cone;regulation_of_neuron_projection_development;response_to_axon_injury;po…	0.937356	0.7864
ENSG00000179532	DNHD1	dynein_heavy_chain_domain_1	?;ATP_binding;microtubule-based_movement;minus-end-directed_microtubule_motor_activity;dynein_intermediate_chain_binding;dynein_light_intermediate_chain_binding;dynein_complex;extracellular_exosome;cilium_movement;inner_dynein_arm	0.760027	0.785966
ENSG00000173890	GPR160	G_protein-coupled_receptor_160	membrane;integral_component_of_membrane;plasma_membrane;signal_transduction;G_protein-coupled_receptor_signaling_pathway;protein_binding;G_protein-coupled_receptor_activity;receptor_complex	1.21573	0.774009
ENSG00000253522	MIR3142HG	MIR3142_host_gene	gene_silencing_by_miRNA	1.05815	0.75962
ENSG00000172349	IL16	interleukin_16	?;positive_regulation_of_inflammatory_response;nucleus;cytoplasm;nuclear_speck;cytosol;plasma_membrane;signal_transduction;extracellular_region;focal_adhesion;extracellular_space;chemotaxis;cytokine_activity;Flemming_body;immune_response;positive_regulation_of_interleukin-6_production;induction_of_positive_chemotaxis;regulation_of_calcium_ion_transport;CD4_receptor_binding;positive_regulation_of_…	0.743349	0.756148
ENSG00000069667	RORA	RAR_related_orphan_receptor_A	nucleus;zinc_ion_binding;metal_ion_binding;nucleolus;DNA_binding;regulation_of_transcription,_DNA-templated;DNA-binding_transcription_factor_activity;sequence-specific_DNA_binding;protein_binding;nuclear_receptor_activity;positive_regulation_of_transcription,_DNA-templated;rhythmic_process;circadian_regulation_of_gene_expression;angiogenesis;regulation_of_transcription_by_RNA_polymerase_II;RNA_po…	1.14107	0.75554
ENSG00000118513	MYB	MYB_proto-oncogene,_transcription_factor	nucleus;nucleoplasm;cytosol;DNA_binding;regulation_of_transcription,_DNA-templated;positive_regulation_of_transcription_by_RNA_polymerase_II;protein_binding;positive_regulation_of_transcription,_DNA-templated;chromatin_remodeling;DNA-binding_transcription_factor_activity,_RNA_polymerase_II-specific;RNA_polymerase_II_cis-regulatory_region_sequence-specific_DNA_binding;nuclear_matrix;mitotic_cell_c…	0.705626	0.750616
ENSG00000158158	CNNM4	cyclin_and_CBS_domain_divalent_metal_cation_transport_mediator_4	membrane;integral_component_of_membrane;protein-containing_complex;plasma_membrane;ion_transport;response_to_stimulus;sodium_ion_transmembrane_transport;biomineral_tissue_development;transmembrane_transport;magnesium_ion_transmembrane_transport;visual_perception;intracellular_membrane-bounded_organelle;protein_binding;transmembrane_transporter_activity;magnesium_ion_transport;sodium_ion_transmemb…	0.939247	0.743022
ENSG00000172578	KLHL6	kelch_like_family_member_6	protein_binding;B_cell_receptor_signaling_pathway;germinal_center_formation;response_to_bacterium	1.29787	0.739778
ENSG00000115687	PASK	PAS_domain_containing_serine/threonine_kinase	nucleus;cytoplasm;nucleotide_binding;protein_kinase_activity;protein_serine/threonine_kinase_activity;protein_serine/threonine/tyrosine_kinase_activity;ATP_binding;kinase_activity;transferase_activity;protein_serine_kinase_activity;protein_phosphorylation;phosphorylation;cytosol;protein_binding;lipid_binding;phosphatidylinositol_binding;protein_autophosphorylation;intracellular_signal_transductio…	1.02399	0.731517
ENSG00000134107	BHLHE40	basic_helix-loop-helix_family_member_e40	?;nucleus;cytoplasm;DNA_binding;protein_dimerization_activity;regulation_of_transcription,_DNA-templated;negative_regulation_of_transcription,_DNA-templated;DNA-binding_transcription_factor_activity;nuclear_body;protein_binding;circadian_rhythm;rhythmic_process;regulation_of_transcription_by_RNA_polymerase_II;negative_regulation_of_transcription_by_RNA_polymerase_II;DNA-binding_transcription_fact…	0.808082	0.727257
ENSG00000225830	ERCC6	ERCC_excision_repair_6,_chromatin_remodeling_factor	?;nucleotide_binding;ATP_binding;ATP-dependent_chromatin_remodeler_activity;chromatin_remodeling;nucleus;DNA_binding;hydrolase_activity;nucleolus;DNA_repair;cellular_response_to_DNA_damage_stimulus;protein_binding;helicase_activity;ATP_hydrolysis_activity;nucleoplasm;nervous_system_development;positive_regulation_of_DNA_repair;positive_regulation_of_protein_tyrosine_kinase_activity;base-excision_…	0.966192	0.716606
ENSG00000149289	ZC3H12C	zinc_finger_CCCH-type_containing_12C	metal_ion_binding;hydrolase_activity;nuclease_activity;protein_binding;endonuclease_activity;nucleus;mRNA_binding;endoribonuclease_activity;RNA_phosphodiester_bond_hydrolysis,_endonucleolytic;cytoplasmic_ribonucleoprotein_granule;molecular_function;biological_process;cellular_component;nucleic_acid_phosphodiester_bond_hydrolysis	0.728564	0.682851
